# Supplementary material for: Bis(μ-dithieno[3,2-b:2′,3′-d]thio­phene-2,6-dicarboxyl­ato-κ2 O 2:O 6)bis­[bis­(1,10-phenanthroline-κ2 N,N′)cobalt(II)] dimethyl­formamide disolvate
Source: Acta Crystallogr Sect E Struct Rep Online. 2009 Apr 8;65(Pt 5):m486. doi: 10.1107/S1600536809011337 (PMC2977552; doi:10.1107/S1600536809011337)
Supplement: Supplementary file 2 [file e-65-0m486-Isup2.hkl]

# 
# h,k,l, Fc-squared, Fo-squared, sigma(Fo-squared) and status flag 
# 
data_I
_shelx_title ' a94o2m in P-1' 
_shelx_refln_list_code          4 
_shelx_F_calc_maximum      254.94 
_exptl_crystal_F_000       794.00 
_reflns_d_resolution_high  0.7696 
 
loop_ 
 _symmetry_equiv_pos_as_xyz 
 'x, y, z' 
 '-x, -y, -z' 
 
_cell_length_a     9.8844 
_cell_length_b    11.4917 
_cell_length_c    15.2146 
_cell_angle_alpha  91.173 
_cell_angle_beta  105.065 
_cell_angle_gamma  93.057 
 
_shelx_F_squared_multiplier     1.000 
 
loop_ 
 _refln_index_h 
 _refln_index_k 
 _refln_index_l 
 _refln_F_squared_calc 
 _refln_F_squared_meas 
 _refln_F_squared_sigma 
 _refln_observed_status 
   2   0   0     2657.18     2831.55     65.92 o 
   3   0   0     1412.02     1307.84     26.98 o 
   4   0   0       15.03       43.52      9.57 o 
   5   0   0     1926.27     2131.83     43.15 o 
   6   0   0       43.78       36.06     11.08 o 
   7   0   0      518.74      513.51     28.45 o 
   8   0   0      556.94      563.27     31.84 o 
   9   0   0        0.51       38.84     20.87 o 
  10   0   0     1732.74     1555.10     96.63 o 
  11   0   0      374.35      471.92     71.91 o 
  12   0   0      130.22      211.99     50.94 o 
 -12   1   0      102.40      146.07     46.44 o 
 -11   1   0       32.32       62.92     33.71 o 
 -10   1   0      101.32      163.30     42.70 o 
  -9   1   0       90.08      103.13     40.83 o 
  -8   1   0       20.03       28.53     13.15 o 
  -7   1   0     1556.47     1496.77     83.31 o 
  -6   1   0     1103.43      999.24     32.24 o 
  -5   1   0      649.90      662.15     24.56 o 
  -4   1   0     2878.70     2973.22     47.99 o 
  -3   1   0      385.22      444.54     16.55 o 
  -2   1   0     4485.63     4347.07     63.28 o 
   2   1   0     3069.58     3310.22     78.65 o 
   3   1   0      441.67      380.07     15.98 o 
   4   1   0      313.22      272.84     16.42 o 
   5   1   0      141.40      195.83     16.98 o 
   6   1   0     3497.45     3286.08     59.68 o 
   7   1   0        2.95       -0.10     13.57 o 
   8   1   0     1159.65     1115.05     95.51 o 
   9   1   0      455.23      525.08     45.27 o 
  10   1   0      390.29      472.38     46.24 o 
  11   1   0       33.11       55.04     31.49 o 
  12   1   0       89.46       80.53     37.74 o 
 -12   2   0      113.90      108.62     44.95 o 
 -11   2   0       11.98       26.97     33.71 o 
 -10   2   0      355.99      455.44     66.67 o 
  -9   2   0       51.92       79.28     21.41 o 
  -8   2   0        2.31       15.33     17.18 o 
  -7   2   0      461.41      441.77     41.98 o 
  -6   2   0     1041.17     1010.17     42.28 o 
  -5   2   0       11.08        8.34      9.06 o 
  -4   2   0     3348.36     3218.53     49.89 o 
  -3   2   0      206.56      198.22     17.92 o 
  -2   2   0    19248.91    21047.39    707.14 o 
  -1   2   0      292.10      194.70     13.50 o 
   1   2   0      906.25      991.79     36.71 o 
   2   2   0      230.66      251.58     16.22 o 
   3   2   0       54.19       57.26      8.13 o 
   4   2   0       83.56       78.36      9.76 o 
   5   2   0      104.02      130.10     12.95 o 
   6   2   0     6043.63     6201.00     77.11 o 
   7   2   0     1121.59     1109.11     31.91 o 
   8   2   0      398.48      419.97     32.46 o 
   9   2   0       28.66       43.64     19.23 o 
  10   2   0      581.72      606.30     48.66 o 
  11   2   0      155.41      216.41     30.74 o 
  12   2   0        0.36       -5.75     46.82 o 
 -12   3   0        2.41      -20.97     37.45 o 
 -11   3   0      359.41      395.52     66.67 o 
 -10   3   0       20.65       39.29     21.21 o 
  -9   3   0      663.57      680.27     77.16 o 
  -8   3   0        8.55       23.59     18.75 o 
  -7   3   0      442.97      352.56     34.23 o 
  -6   3   0     1493.61     1438.49     72.29 o 
  -5   3   0     2343.14     2323.86     70.49 o 
  -4   3   0      485.50      494.43     29.65 o 
  -3   3   0      544.23      495.76     27.00 o 
  -2   3   0    13370.66    14491.63    249.45 o 
  -1   3   0     6764.38     7037.48     97.19 o 
   0   3   0     6251.21     6593.35     88.13 o 
   1   3   0     1175.54     1188.35     24.67 o 
   2   3   0      137.62      118.35      9.84 o 
   3   3   0     1990.99     1997.60     43.79 o 
   4   3   0     5002.88     4850.14     67.58 o 
   5   3   0      848.09      778.03     23.22 o 
   6   3   0      370.75      418.02     20.29 o 
   7   3   0      457.49      451.19     30.67 o 
   8   3   0       59.60       58.17     18.75 o 
   9   3   0      533.17      619.97     40.48 o 
  10   3   0       29.06       35.70     21.19 o 
  11   3   0       72.32       65.41     23.99 o 
 -12   4   0       43.77      113.11     46.44 o 
 -11   4   0       30.42       49.44     38.20 o 
 -10   4   0      667.37      743.27     59.55 o 
  -9   4   0        6.91       16.81     28.09 o 
  -8   4   0       32.47       37.29     20.26 o 
  -7   4   0      918.45      952.95     53.93 o 
  -6   4   0      227.60      180.61     25.81 o 
  -5   4   0        1.21       -7.28     13.12 o 
  -4   4   0        3.32       -0.45     12.37 o 
  -3   4   0     4413.76     4104.94     79.19 o 
  -2   4   0     1132.86     1077.39     36.28 o 
  -1   4   0     1824.37     2095.65     48.46 o 
   0   4   0     2468.47     2300.95     38.14 o 
   1   4   0        1.00       -2.66      6.82 o 
   2   4   0       76.62       87.80     11.97 o 
   3   4   0     4235.06     4171.73     52.53 o 
   4   4   0      281.13      367.87     16.69 o 
   5   4   0       22.15       44.26      9.10 o 
   6   4   0       19.76       15.74     17.13 o 
   7   4   0      344.83      244.18     25.75 o 
   8   4   0        8.49        8.77     17.38 o 
   9   4   0        0.78       -3.86     18.31 o 
  10   4   0      335.35      383.55     37.10 o 
  11   4   0       24.61       22.47     38.95 o 
 -11   5   0       40.84       21.81     22.32 o 
 -10   5   0        2.10      -18.75     18.75 o 
  -9   5   0      656.89      751.86     66.29 o 
  -8   5   0        9.75        8.57     19.05 o 
  -7   5   0       89.84      121.73     25.16 o 
  -6   5   0       63.99       72.35     21.64 o 
  -5   5   0     1846.84     1778.41     82.40 o 
  -4   5   0     5568.15     5211.02    100.62 o 
  -3   5   0     3316.08     3288.42     73.89 o 
  -2   5   0     4298.64     4356.87     83.92 o 
  -1   5   0     2779.57     2853.76     46.07 o 
   0   5   0      188.65      200.95     14.83 o 
   1   5   0     5338.93     5471.39     72.76 o 
   2   5   0     2296.80     2588.79     46.67 o 
   3   5   0      408.43      409.84     20.25 o 
   4   5   0       18.45       38.42     16.65 o 
   5   5   0     1024.86      880.49     33.45 o 
   6   5   0      223.42      229.40     23.21 o 
   7   5   0      997.04      930.36     39.60 o 
   8   5   0       66.46       56.20     18.98 o 
   9   5   0      129.90      159.51     40.60 o 
  10   5   0       12.96       48.52     20.22 o 
  11   5   0      468.44      618.75     89.89 o 
 -11   6   0      103.07      123.29     31.66 o 
 -10   6   0      446.54      429.60     49.23 o 
  -9   6   0        7.02       11.99     20.13 o 
  -8   6   0       45.75       26.47     21.06 o 
  -7   6   0     1513.71     1281.06     58.51 o 
  -6   6   0     1165.75     1017.12     50.31 o 
  -5   6   0      720.58      766.38     45.47 o 
  -4   6   0     1647.71     1540.92     54.81 o 
  -3   6   0      260.69      227.20     26.47 o 
  -2   6   0       51.94       55.06     17.48 o 
  -1   6   0       53.94       29.50     13.31 o 
   0   6   0      367.33      333.56     24.31 o 
   1   6   0      566.57      655.35     25.50 o 
   2   6   0      672.59      793.08     27.22 o 
   3   6   0     1495.08     1658.76     39.38 o 
   4   6   0     2504.21     2470.60     50.66 o 
   5   6   0       43.47       45.07     38.20 o 
   6   6   0      737.66      763.55     37.92 o 
   7   6   0      264.84      310.68     28.97 o 
   8   6   0       19.39       -1.28     16.91 o 
   9   6   0        6.36       11.74     32.43 o 
  10   6   0      145.47      169.29     56.18 o 
  11   6   0       87.76       56.18     45.69 o 
 -11   7   0        4.15       18.64     26.59 o 
 -10   7   0        8.96       53.15     28.84 o 
  -9   7   0       59.59       32.77     23.35 o 
  -8   7   0        1.39       13.14     19.86 o 
  -7   7   0        0.04        9.48     19.33 o 
  -6   7   0      478.48      401.07     40.25 o 
  -5   7   0       13.70       10.70     16.85 o 
  -4   7   0      611.13      608.22     42.11 o 
  -3   7   0      620.79      631.92     46.07 o 
  -2   7   0      575.01      581.79     37.85 o 
  -1   7   0      199.97      239.89     17.89 o 
   0   7   0        0.43       13.52      9.52 o 
   1   7   0     1290.94     1226.50     35.56 o 
   2   7   0     1340.77     1285.37     45.74 o 
   3   7   0      161.15      226.96     21.36 o 
   4   7   0     1150.19     1224.45     51.93 o 
   5   7   0     1442.71     1487.48    135.96 o 
   6   7   0      724.24      669.18     47.89 o 
   7   7   0     1181.13     1269.30     92.51 o 
   8   7   0       72.62       73.38     20.69 o 
   9   7   0       16.00       73.41     41.95 o 
  10   7   0       58.19       86.89     49.44 o 
 -10   8   0      410.73      368.95     47.35 o 
  -9   8   0       12.05      -20.77     46.44 o 
  -8   8   0        6.35       31.20     23.35 o 
  -7   8   0        3.35      -18.87     18.87 o 
  -6   8   0       28.86       54.06     24.09 o 
  -5   8   0       78.82       61.20     35.21 o 
  -4   8   0       87.53      110.60     24.21 o 
  -3   8   0       23.69        9.74     18.01 o 
  -2   8   0        1.99        7.85     16.10 o 
  -1   8   0       68.77      100.28     21.72 o 
   0   8   0     3651.30     3716.43     79.85 o 
   1   8   0      315.49      390.31     27.73 o 
   2   8   0       54.53       89.45     15.26 o 
   3   8   0     2094.55     2137.94     51.36 o 
   4   8   0     2647.38     2695.97     80.62 o 
   5   8   0      134.93      135.86     28.54 o 
   6   8   0      313.01      333.15     52.06 o 
   7   8   0      100.87       93.49     59.93 o 
   8   8   0       10.77       28.47     39.70 o 
   9   8   0       65.37       78.65     45.69 o 
  10   8   0      537.99      575.30     87.64 o 
 -10   9   0        1.78       83.69     28.78 o 
  -9   9   0        2.51      -12.61     56.93 o 
  -8   9   0       12.31      -18.84     18.84 o 
  -7   9   0        8.20        7.11     30.71 o 
  -6   9   0     1027.95      960.51     61.91 o 
  -5   9   0      103.42       81.74     25.81 o 
  -4   9   0      167.28      152.18     28.33 o 
  -3   9   0      101.94       78.81     23.53 o 
  -2   9   0      187.75      148.08     28.33 o 
  -1   9   0      261.59      226.73     31.46 o 
   0   9   0      721.86      847.53     34.28 o 
   1   9   0      715.47      752.19     32.05 o 
   2   9   0      134.20      176.31     19.40 o 
   3   9   0       11.45       55.96     21.94 o 
   4   9   0       54.96       33.94     25.09 o 
   5   9   0      787.53      874.52     56.19 o 
   6   9   0       26.13       22.64     46.44 o 
   7   9   0      147.53      107.17     27.98 o 
   8   9   0      305.10      354.32     71.16 o 
   9   9   0      174.11      188.02     57.68 o 
  -9  10   0       74.89      151.64     34.56 o 
  -8  10   0        1.78      -12.24     34.08 o 
  -7  10   0      144.89      159.75     34.77 o 
  -6  10   0      197.57      140.27     43.07 o 
  -5  10   0       10.92       28.85     22.48 o 
  -4  10   0      602.07      568.64     48.94 o 
  -3  10   0      763.58      745.53     51.88 o 
  -2  10   0      186.96      136.89     37.08 o 
  -1  10   0        5.90       -4.41     19.48 o 
   0  10   0      959.17      963.25     52.44 o 
   1  10   0       10.73       33.99     13.92 o 
   2  10   0      353.58      355.24     28.05 o 
   3  10   0       89.90      132.79     26.71 o 
   4  10   0        4.38        3.98     20.39 o 
   5  10   0      135.98       94.63     28.43 o 
   6  10   0      634.48      705.86     58.43 o 
   7  10   0      334.55      272.67     64.42 o 
   8  10   0       57.38       33.71     41.95 o 
  -8  11   0        0.40       22.40     25.48 o 
  -7  11   0       84.00       94.45     31.25 o 
  -6  11   0      378.81      321.70     43.95 o 
  -5  11   0      382.47      289.72     40.79 o 
  -4  11   0       91.36      101.68     28.84 o 
  -3  11   0      307.84      280.19     36.58 o 
  -2  11   0      276.46      296.45     38.27 o 
  -1  11   0      129.41      177.21     28.43 o 
   0  11   0       67.33       38.63     27.72 o 
   1  11   0       20.30       31.59     18.87 o 
   2  11   0       69.27       88.58     35.96 o 
   3  11   0      513.36      597.10     58.80 o 
   4  11   0      180.02      226.48     35.20 o 
   5  11   0      165.57      172.38     35.30 o 
   6  11   0       14.89       20.23     35.96 o 
   7  11   0      257.02      226.22     62.17 o 
  -7  12   0      186.03      172.69     37.60 o 
  -6  12   0       18.20       17.23     24.90 o 
  -5  12   0       66.85      116.52     31.65 o 
  -4  12   0      229.35      255.33     38.91 o 
  -3  12   0      579.83      469.00     47.35 o 
  -2  12   0       25.48       87.85     48.69 o 
  -1  12   0        0.89       -9.86     18.57 o 
   0  12   0      327.05      384.03     40.48 o 
   1  12   0      615.41      691.41     78.65 o 
   2  12   0       56.65       30.71     36.71 o 
   3  12   0      609.08      647.72     52.77 o 
   4  12   0       39.71       -0.08     21.64 o 
   5  12   0      189.62      190.27     50.94 o 
   6  12   0      195.77      140.08     45.69 o 
  -6  13   0      148.03      214.31     40.83 o 
  -5  13   0       62.33       71.16     27.41 o 
  -4  13   0       29.19       62.82     27.09 o 
  -3  13   0      155.90      121.02     28.57 o 
  -2  13   0       35.29       37.95     37.45 o 
  -1  13   0      181.90      206.09     33.79 o 
   0  13   0        1.10      -17.27     17.27 o 
   1  13   0      791.46      850.21     87.64 o 
   2  13   0      105.56      220.98     50.94 o 
   3  13   0       91.11      104.12     38.95 o 
   5  13   0        3.41       28.47     35.21 o 
  -5  14   0       81.24      121.73     33.63 o 
  -4  14   0        9.32        5.27     24.29 o 
  -3  14   0      182.73      167.57     33.90 o 
  -2  14   0        0.18       41.63     24.48 o 
  -1  14   0      233.84      185.37     33.79 o 
   0  14   0      179.49      196.26     49.44 o 
   1  14   0       12.54       96.63     41.95 o 
   2  14   0       38.12       41.95     37.45 o 
  -3 -14   1        8.39       66.67     38.20 o 
  -2 -14   1      137.48      119.85     49.44 o 
  -1 -14   1        1.63       -8.24     33.71 o 
   0 -14   1       17.88       11.99     33.71 o 
   1 -14   1        6.12       -2.54     21.24 o 
   2 -14   1      171.48      176.84     33.70 o 
   3 -14   1       71.45       67.90     25.20 o 
   4 -14   1       13.53      -17.13     21.33 o 
  -5 -13   1       60.45       53.93     38.95 o 
  -4 -13   1      188.53      188.77     47.94 o 
  -3 -13   1      240.25      339.34     59.18 o 
  -2 -13   1        3.78        5.99     32.96 o 
  -1 -13   1        0.15       62.92     38.20 o 
   0 -13   1      385.88      355.82     61.43 o 
   1 -13   1      148.27      199.07     33.32 o 
   2 -13   1        5.65       24.30     23.40 o 
   3 -13   1       32.91       97.82     27.18 o 
   4 -13   1      395.82      390.83     50.56 o 
   5 -13   1       10.09       35.46     26.73 o 
   6 -13   1       82.49       60.68     29.37 o 
  -6 -12   1      286.82      339.34     68.92 o 
  -5 -12   1       18.47       56.43     26.18 o 
  -4 -12   1       29.62       23.60     23.46 o 
  -3 -12   1        8.79       53.19     35.21 o 
  -2 -12   1      470.62      536.35     71.16 o 
  -1 -12   1       96.89      198.51     46.44 o 
   0 -12   1       68.21       60.43     29.96 o 
   1 -12   1      559.58      554.92     48.95 o 
   2 -12   1      177.34      170.65     32.92 o 
   3 -12   1       23.35       40.08     23.84 o 
   4 -12   1      647.43      611.44     55.02 o 
   5 -12   1       26.75       60.42     28.97 o 
   6 -12   1       10.13       26.01     24.78 o 
   7 -12   1       14.54       41.14     49.44 o 
  -7 -11   1       38.56       -6.74     33.71 o 
  -6 -11   1       67.24       61.86     25.89 o 
  -5 -11   1        0.31       29.75     38.58 o 
  -4 -11   1      173.03      210.11     34.95 o 
  -3 -11   1      727.43      735.77     53.75 o 
  -2 -11   1       45.86       67.42     34.46 o 
  -1 -11   1       83.27       67.37     21.48 o 
   0 -11   1     1042.09      913.14     84.65 o 
   1 -11   1      764.57      719.93     51.09 o 
   2 -11   1      301.23      331.71     39.88 o 
   3 -11   1       11.95       11.86     21.95 o 
   4 -11   1       22.71       33.04     23.53 o 
   5 -11   1       20.77      -15.41     35.58 o 
   6 -11   1      212.00      236.60     73.04 o 
   7 -11   1      259.84      301.61     44.34 o 
   8 -11   1       23.60       -3.33     30.71 o 
  -8 -10   1       76.12      178.28     54.68 o 
  -7 -10   1      817.10      815.26     67.79 o 
  -6 -10   1       16.19       72.05     47.94 o 
  -5 -10   1      434.44      489.26     48.36 o 
  -4 -10   1       49.33       47.76     23.53 o 
  -3 -10   1        0.41       17.55     19.94 o 
  -2 -10   1      284.58      324.12     35.20 o 
  -1 -10   1      214.42      211.92     28.78 o 
   0 -10   1       31.51        1.92     22.47 o 
   1 -10   1      172.37      202.04     50.19 o 
   2 -10   1      521.31      504.35     43.41 o 
   3 -10   1      347.50      340.08     39.33 o 
   4 -10   1      129.69      129.52     28.84 o 
   5 -10   1      577.65      565.34     51.59 o 
   6 -10   1      216.37      217.74     36.81 o 
   7 -10   1      143.85      137.98     32.30 o 
   8 -10   1       61.30       65.88     26.97 o 
   9 -10   1      108.07      125.36     33.38 o 
  -9  -9   1       28.60       74.91     48.69 o 
  -8  -9   1       15.68        7.48     41.95 o 
  -7  -9   1      185.83      205.95     36.52 o 
  -6  -9   1      301.06      301.25     39.55 o 
  -5  -9   1      213.88      255.36     35.45 o 
  -4  -9   1       75.71       68.53     24.10 o 
  -3  -9   1      936.53      915.91     50.23 o 
  -2  -9   1        0.18       15.34     12.44 o 
  -1  -9   1       60.26       58.42     15.41 o 
   0  -9   1        8.95      -14.42     15.30 o 
   1  -9   1      257.28      239.87     31.57 o 
   2  -9   1       91.50      116.10     45.69 o 
   3  -9   1      498.57      422.41     64.80 o 
   4  -9   1      140.46      122.21     26.87 o 
   5  -9   1       85.97      114.06     32.59 o 
   6  -9   1      648.93      515.17     48.72 o 
   7  -9   1     1679.39     1457.22    134.46 o 
   8  -9   1       43.19       42.01     60.30 o 
   9  -9   1       85.47       71.96     28.84 o 
  10  -9   1       52.51       92.83     35.96 o 
 -10  -8   1      328.73      383.53     73.41 o 
  -9  -8   1      679.01      742.25     61.73 o 
  -8  -8   1      154.66      144.99     32.72 o 
  -7  -8   1        5.28       17.18     44.95 o 
  -6  -8   1      483.36      464.85     83.90 o 
  -5  -8   1     2655.79     2429.29    108.62 o 
  -4  -8   1       60.58       21.72     20.04 o 
  -3  -8   1      144.82      145.94     43.45 o 
  -2  -8   1       30.63       64.35     13.24 o 
  -1  -8   1      331.68      342.11     24.52 o 
   0  -8   1     3168.46     3176.22     60.98 o 
   1  -8   1     2642.38     2568.03     71.89 o 
   2  -8   1      667.05      609.18     41.31 o 
   3  -8   1       44.42       77.88     30.71 o 
   4  -8   1      688.62      659.88     46.05 o 
   5  -8   1     1824.63     1600.85     64.88 o 
   6  -8   1        0.57        0.96     18.34 o 
   7  -8   1        6.35       -3.29     19.51 o 
   8  -8   1       51.67       27.62     23.68 o 
   9  -8   1       22.49       -2.42     23.89 o 
  10  -8   1       74.11      111.86     37.08 o 
 -10  -7   1      711.60      878.68    105.62 o 
  -9  -7   1       93.63       75.33     27.44 o 
  -8  -7   1      162.83      178.34     28.26 o 
  -7  -7   1      161.85      150.93     30.45 o 
  -6  -7   1     1434.02     1386.36     61.42 o 
  -5  -7   1      714.11      727.27     52.06 o 
  -4  -7   1      108.76       89.09     22.23 o 
  -3  -7   1      648.66      726.30     28.53 o 
  -2  -7   1      832.01      898.38     30.53 o 
  -1  -7   1       56.68       63.28     12.15 o 
   0  -7   1     2753.07     2763.52     53.28 o 
   1  -7   1       14.37       23.22     13.07 o 
   2  -7   1      217.07      193.79     25.94 o 
   3  -7   1      397.41      418.52     35.44 o 
   4  -7   1      334.42      302.33     32.30 o 
   5  -7   1      592.66      512.08     42.34 o 
   6  -7   1     1233.41     1154.33     55.26 o 
   7  -7   1        7.27        8.87     19.86 o 
   8  -7   1      167.09      158.91     73.04 o 
   9  -7   1        1.29      -13.48     21.11 o 
  10  -7   1      304.41      276.55     42.29 o 
  11  -7   1       36.94        9.39     23.46 o 
 -11  -6   1        0.28       17.98     39.70 o 
 -10  -6   1        5.39      -17.43     22.02 o 
  -9  -6   1       32.82       55.54     21.07 o 
  -8  -6   1        6.33        5.16     17.63 o 
  -7  -6   1        5.66       -5.83     14.91 o 
  -6  -6   1       94.56      183.90     23.04 o 
  -5  -6   1      314.27      331.01     36.33 o 
  -4  -6   1      759.56      668.31     41.56 o 
  -3  -6   1     1209.78     1235.62     33.16 o 
  -2  -6   1     5124.48     5187.84    108.66 o 
  -1  -6   1     3858.89     4312.36     66.49 o 
   0  -6   1       35.03       16.93      9.72 o 
   1  -6   1      660.07      640.82     23.29 o 
   2  -6   1        5.19       -1.50     13.24 o 
   3  -6   1       18.45       25.44     15.86 o 
   4  -6   1      237.99      248.48     28.84 o 
   5  -6   1     1059.45      974.28     47.11 o 
   6  -6   1     2193.04     1898.81    134.84 o 
   7  -6   1      590.79      595.96     47.64 o 
   8  -6   1      713.06      584.21     89.52 o 
   9  -6   1        0.98        9.03     31.46 o 
  10  -6   1       11.39        2.47     34.46 o 
  11  -6   1      261.40      331.71     45.52 o 
 -11  -5   1       47.48       72.85     39.86 o 
 -10  -5   1       90.39       85.48     30.56 o 
  -9  -5   1       61.93       80.01     21.12 o 
  -8  -5   1        5.24        7.81     16.59 o 
  -7  -5   1      250.15      217.42     25.18 o 
  -6  -5   1     4821.74     4619.27     83.92 o 
  -5  -5   1      270.44      307.46     26.03 o 
  -4  -5   1      712.96      683.73     20.86 o 
  -3  -5   1     1121.37     1071.42     28.71 o 
  -2  -5   1     3200.00     3654.31     56.22 o 
  -1  -5   1        6.61       -0.50      7.79 o 
   0  -5   1     7814.49     8935.82    102.28 o 
   1  -5   1     5378.23     5708.60     97.01 o 
   2  -5   1      741.41      829.88     35.73 o 
   3  -5   1      336.76      381.59     44.20 o 
   4  -5   1    13738.87    13159.74    189.08 o 
   5  -5   1      304.78      286.09     40.83 o 
   6  -5   1     1893.87     1704.88     61.69 o 
   7  -5   1      472.90      497.45     43.05 o 
   8  -5   1       32.76       71.29     21.86 o 
   9  -5   1       31.06       37.29     23.04 o 
  10  -5   1      468.64      430.01     47.66 o 
  11  -5   1       13.93       32.06     24.09 o 
 -11  -4   1       75.27       73.03     24.35 o 
 -10  -4   1      130.70      133.91     38.63 o 
  -9  -4   1      133.53      113.46     23.64 o 
  -8  -4   1      229.88      258.37     30.35 o 
  -7  -4   1      396.92      398.86     30.99 o 
  -6  -4   1     1464.89     1283.52     51.65 o 
  -5  -4   1        9.43       -3.36      6.90 o 
  -4  -4   1     1097.36     1103.70     41.09 o 
  -3  -4   1     2421.31     2601.18     38.33 o 
  -2  -4   1      195.90      153.29     12.32 o 
  -1  -4   1     3289.94     3592.40     51.13 o 
   0  -4   1     6070.89     6602.98     76.78 o 
   1  -4   1      683.41      676.27     29.00 o 
   2  -4   1     2969.00     3147.79     91.76 o 
   3  -4   1      707.20      579.87     29.66 o 
   4  -4   1    13176.24    13027.12    181.93 o 
   5  -4   1      803.17      746.81     37.61 o 
   6  -4   1        0.53        1.17     19.10 o 
   7  -4   1      103.20      101.11     24.37 o 
   8  -4   1      530.51      540.68     66.67 o 
   9  -4   1       21.45       17.53     20.68 o 
  10  -4   1       88.14       83.40     26.63 o 
  11  -4   1       68.54       95.73     27.80 o 
 -12  -3   1       10.37       47.29     22.04 o 
 -11  -3   1        0.77      -27.38     32.41 o 
 -10  -3   1      739.94      753.08     47.46 o 
  -9  -3   1     1232.25     1143.85     48.95 o 
  -8  -3   1     2193.32     1827.15    176.94 o 
  -7  -3   1      131.02      151.53     21.46 o 
  -6  -3   1       37.58       15.60     15.75 o 
  -5  -3   1      963.58     1135.64     26.83 o 
  -4  -3   1      951.64     1225.58     43.24 o 
  -3  -3   1     1975.60     2199.92     42.25 o 
  -2  -3   1      569.63      658.03     21.75 o 
  -1  -3   1      574.66      619.71     24.06 o 
   0  -3   1    64993.22    74584.44    758.49 o 
   1  -3   1     2472.33     2723.58     52.12 o 
   2  -3   1    13724.53    14444.01    177.15 o 
   3  -3   1       71.00       92.81     22.10 o 
   4  -3   1      349.27      417.35     28.60 o 
   5  -3   1        5.92       15.92      8.71 o 
   6  -3   1        4.86       -5.53     13.85 o 
   7  -3   1      495.82      545.66     70.41 o 
   8  -3   1       28.82       20.46     35.58 o 
   9  -3   1       43.55       71.74     23.04 o 
  10  -3   1     1358.05     1325.85     97.01 o 
  11  -3   1      163.87      211.99     49.44 o 
  12  -3   1      236.42      243.45     58.43 o 
 -12  -2   1      584.52      551.76     67.04 o 
 -11  -2   1       95.74      162.08     27.67 o 
 -10  -2   1       48.36       65.70     22.38 o 
  -9  -2   1     1980.67     2014.57     61.21 o 
  -8  -2   1      286.00      298.86     29.06 o 
  -7  -2   1      234.25      210.20     22.93 o 
  -6  -2   1      824.97      840.62     25.35 o 
  -5  -2   1     3292.29     3301.69     47.78 o 
  -4  -2   1     1590.72     1690.58     29.58 o 
  -3  -2   1     2085.50     2143.71     39.42 o 
  -2  -2   1      430.95      492.14     17.69 o 
  -1  -2   1     1420.97     1463.77     32.04 o 
   1  -2   1    23933.17    25364.17    272.46 o 
   2  -2   1    36556.60    39844.52    586.91 o 
   3  -2   1     7991.81     7907.92    112.56 o 
   4  -2   1       22.74       39.97      9.52 o 
   5  -2   1       33.32       49.55     11.29 o 
   6  -2   1      211.65      259.07     28.93 o 
   7  -2   1       19.84       30.56     12.54 o 
   8  -2   1     1411.07     1348.14    102.25 o 
   9  -2   1      247.58      237.04     86.52 o 
  10  -2   1       96.05      120.41     25.36 o 
  11  -2   1      224.42      241.21     54.68 o 
  12  -2   1       65.92       39.70     38.95 o 
 -12  -1   1       30.87       34.31     29.47 o 
 -11  -1   1       36.26       -1.93     27.83 o 
 -10  -1   1       30.68        6.97     23.22 o 
  -9  -1   1       57.51       32.15     21.86 o 
  -8  -1   1      267.69      281.97     60.30 o 
  -7  -1   1     1170.24     1164.62     45.33 o 
  -6  -1   1     2678.42     2509.49     50.05 o 
  -5  -1   1     1375.45     1180.65     30.69 o 
  -4  -1   1      402.01      453.65     18.07 o 
  -3  -1   1     3260.12     3348.30     61.95 o 
  -2  -1   1     8067.99     8775.38    119.22 o 
   2  -1   1     1501.58     1605.91     34.69 o 
   3  -1   1     1180.69     1261.35     27.67 o 
   4  -1   1      731.48      616.74     21.82 o 
   5  -1   1      486.90      498.22     23.44 o 
   6  -1   1     2020.33     1927.25     45.38 o 
   7  -1   1     3350.48     3200.69     64.03 o 
   8  -1   1     1075.16     1068.17     38.70 o 
   9  -1   1      288.96      262.15     32.19 o 
  10  -1   1       46.42      110.12     39.70 o 
  11  -1   1       12.64      -16.48     30.71 o 
  12  -1   1       56.98       76.41     42.70 o 
 -12   0   1       81.13      107.87     45.69 o 
 -11   0   1      132.43      214.99     50.19 o 
 -10   0   1      158.69      254.69     54.68 o 
  -9   0   1     1101.84     1095.72     53.60 o 
  -8   0   1       15.00       11.75     11.98 o 
  -7   0   1        2.75        9.66     10.41 o 
  -6   0   1      524.09      562.43     25.50 o 
  -5   0   1     5811.85     5653.58     76.72 o 
  -4   0   1        2.37       10.19      7.38 o 
  -3   0   1        2.52       -4.60      5.89 o 
  -2   0   1     7529.24     7925.34    141.58 o 
   2   0   1      844.22      876.22     41.57 o 
   3   0   1      445.22      412.37     17.00 o 
   4   0   1      623.61      712.18     23.85 o 
   5   0   1     1689.41     1354.15     34.99 o 
   6   0   1       56.76       57.40     18.12 o 
   7   0   1     1022.00      904.69     33.57 o 
   8   0   1       25.34       41.04     14.52 o 
   9   0   1        1.00        4.77     32.96 o 
  10   0   1      237.07      358.81     56.93 o 
  11   0   1      216.00      331.10     62.17 o 
  12   0   1       51.90       69.67     42.70 o 
 -12   1   1       45.28       14.98     35.96 o 
 -11   1   1       39.83       33.71     31.46 o 
 -10   1   1      664.57      744.59     82.40 o 
  -9   1   1        5.69      -22.47     22.47 o 
  -8   1   1      233.77      252.52     23.59 o 
  -7   1   1      449.70      482.79     27.21 o 
  -6   1   1     2324.19     2373.91     49.52 o 
  -5   1   1     2513.30     2378.27     52.28 o 
  -4   1   1     1009.72      926.49     27.16 o 
  -3   1   1       37.65       48.51      8.87 o 
  -2   1   1     6471.71     6844.41    128.09 o 
   2   1   1     1160.24     1018.72     40.83 o 
   3   1   1     4492.51     4378.84     57.76 o 
   4   1   1      523.83      499.86     25.20 o 
   5   1   1     1944.80     1907.18     41.84 o 
   6   1   1      128.56      175.14     17.85 o 
   7   1   1     1206.02     1113.05     36.67 o 
   8   1   1       66.62       81.51     16.63 o 
   9   1   1       33.36       46.11     22.76 o 
  10   1   1      209.28      357.40     82.40 o 
  11   1   1      100.31      141.40     44.57 o 
 -12   2   1      304.73      345.33     66.67 o 
 -11   2   1        3.39       98.88     41.20 o 
 -10   2   1        3.57       30.71     32.96 o 
  -9   2   1      800.48      889.72     52.90 o 
  -8   2   1      111.60      104.67     23.04 o 
  -7   2   1      307.46      359.07     30.78 o 
  -6   2   1        9.27        4.62     11.86 o 
  -5   2   1     1045.78     1067.75     36.44 o 
  -4   2   1      577.78      591.84     20.57 o 
  -3   2   1     1863.10     1797.86    164.80 o 
  -2   2   1     5807.46     5928.55     83.92 o 
  -1   2   1     5680.49     5695.31    107.12 o 
   1   2   1     4493.75     4475.05     96.63 o 
   2   2   1      109.30       97.51      8.58 o 
   3   2   1      809.35      760.04     19.20 o 
   4   2   1      878.74      869.78     40.25 o 
   5   2   1      675.05      643.87     25.89 o 
   6   2   1     1008.56      950.29     31.70 o 
   7   2   1      248.13      252.36     22.42 o 
   8   2   1      479.45      482.45     33.30 o 
   9   2   1       28.46       60.98     20.20 o 
  10   2   1       42.09       89.75     36.69 o 
  11   2   1      885.34      954.74     52.23 o 
 -12   3   1        0.28       86.89     44.95 o 
 -11   3   1      235.93      248.70     57.68 o 
 -10   3   1      831.45      933.02     58.98 o 
  -9   3   1        0.06       -9.06     22.47 o 
  -8   3   1      624.85      647.93     44.79 o 
  -7   3   1      280.69      280.57     37.45 o 
  -6   3   1     1199.17     1095.00     75.00 o 
  -5   3   1      804.37      781.55     37.14 o 
  -4   3   1      273.03      243.73     44.57 o 
  -3   3   1      516.08      541.98     26.95 o 
  -2   3   1     1287.34     1261.05     36.28 o 
  -1   3   1     4919.19     5905.23    119.85 o 
   0   3   1      263.98      278.30     13.35 o 
   1   3   1       38.03       16.45      7.63 o 
   2   3   1     2362.51     2288.53     32.59 o 
   3   3   1      311.97      299.21     18.71 o 
   4   3   1    14505.52    16170.34    143.44 o 
   5   3   1        0.58       -3.86      7.65 o 
   6   3   1     1316.73     1317.96     33.16 o 
   7   3   1      646.16      629.05     34.39 o 
   8   3   1        0.48       -2.51     18.25 o 
   9   3   1       45.99       38.00     20.35 o 
  10   3   1      503.82      594.12     42.25 o 
  11   3   1        8.70       -1.50     35.21 o 
 -12   4   1      401.17      493.65     81.65 o 
 -11   4   1       34.97       78.65     37.45 o 
 -10   4   1      156.59      169.54     33.26 o 
  -9   4   1      140.69      125.85     25.88 o 
  -8   4   1        3.35        5.89     15.99 o 
  -7   4   1       46.14       39.04     22.47 o 
  -6   4   1     1301.20     1124.57     47.59 o 
  -5   4   1     1570.30     1413.26     49.35 o 
  -4   4   1      227.20      219.86     23.77 o 
  -3   4   1      180.19      137.49     19.07 o 
  -2   4   1     2492.77     2395.94     54.81 o 
  -1   4   1      567.89      489.10     24.30 o 
   0   4   1        2.46       -4.03      6.69 o 
   1   4   1      163.32      146.38     12.96 o 
   2   4   1       20.42        7.14      8.04 o 
   3   4   1     1712.25     1925.59     33.52 o 
   4   4   1     1327.38     1264.17     28.32 o 
   5   4   1      144.71      182.72     14.95 o 
   6   4   1       59.82       69.47     11.84 o 
   7   4   1     1253.16     1222.73     42.90 o 
   8   4   1      330.55      286.56     28.16 o 
   9   4   1       16.15       -0.83     19.12 o 
  10   4   1       10.21      107.12     47.19 o 
  11   4   1      108.60      176.04     51.69 o 
 -12   5   1      125.95       95.13     43.45 o 
 -11   5   1       13.02       21.22     23.40 o 
 -10   5   1      396.07      451.00     52.06 o 
  -9   5   1      219.42      226.82     52.44 o 
  -8   5   1      657.09      594.97     46.70 o 
  -7   5   1      561.69      491.76     41.80 o 
  -6   5   1      914.53      903.16     45.10 o 
  -5   5   1      621.36      580.15     38.09 o 
  -4   5   1     1433.08     1287.90     47.13 o 
  -3   5   1     2119.67     2103.79     58.00 o 
  -2   5   1      916.20      905.38     37.08 o 
  -1   5   1       16.13       18.58      7.38 o 
   0   5   1     1777.51     1683.09     35.39 o 
   1   5   1      665.97      689.99     31.23 o 
   2   5   1     1743.57     1680.33     36.82 o 
   3   5   1     1129.75     1074.29     30.73 o 
   4   5   1     1040.99     1076.62     39.59 o 
   5   5   1      833.21      796.49     25.76 o 
   6   5   1      909.91      930.73     49.70 o 
   7   5   1        8.99        7.88     14.97 o 
   8   5   1      143.17      151.76     23.11 o 
   9   5   1      257.90      229.97     59.93 o 
  10   5   1      109.99      128.09     49.44 o 
  11   5   1       24.44       16.48     36.71 o 
 -11   6   1      168.38      156.50     53.93 o 
 -10   6   1       16.72       31.12     20.87 o 
  -9   6   1      837.64      810.22     58.68 o 
  -8   6   1       86.55       53.87     23.29 o 
  -7   6   1       11.39        0.66     16.92 o 
  -6   6   1     2201.38     1906.54     66.68 o 
  -5   6   1      732.00      712.67     74.53 o 
  -4   6   1       60.71       53.93     18.22 o 
  -3   6   1      123.43      120.21     21.45 o 
  -2   6   1     1490.27     1480.70     32.81 o 
  -1   6   1     1659.00     1782.35     38.36 o 
   0   6   1      726.58      737.79     26.02 o 
   1   6   1     6876.88     7073.72     92.63 o 
   2   6   1       56.77       93.39     13.54 o 
   3   6   1      364.81      376.74     22.40 o 
   4   6   1      992.25      891.52     31.00 o 
   5   6   1       56.98       68.18     20.68 o 
   6   6   1       56.62       95.37     18.34 o 
   7   6   1       47.41       54.27     20.03 o 
   8   6   1      300.25      282.69     30.40 o 
   9   6   1       34.82       20.97     41.95 o 
  10   6   1      114.83      228.47     58.43 o 
 -11   7   1      171.56      226.22     36.50 o 
 -10   7   1       71.56       85.66     73.04 o 
  -9   7   1      197.53      246.95     38.14 o 
  -8   7   1      258.72      319.29     41.27 o 
  -7   7   1      171.26      145.44     31.31 o 
  -6   7   1        5.59       17.87     18.35 o 
  -5   7   1      105.68       71.88     22.70 o 
  -4   7   1      340.01      402.06     36.50 o 
  -3   7   1     2303.16     1957.09     81.65 o 
  -2   7   1       75.33       78.23     19.60 o 
  -1   7   1     1228.42     1237.88     42.82 o 
   0   7   1      758.96      750.57     27.73 o 
   1   7   1        3.30        2.41     10.99 o 
   2   7   1     1025.64      980.65     32.88 o 
   3   7   1      749.67      791.75     30.28 o 
   4   7   1      625.74      639.61     29.53 o 
   5   7   1       61.59       41.83     20.64 o 
   6   7   1      363.54      343.38     38.40 o 
   7   7   1      929.44      892.30     71.16 o 
   8   7   1       35.36       83.15     41.20 o 
   9   7   1      155.39      240.46     65.17 o 
  10   7   1      173.14      179.03     56.93 o 
 -10   8   1       10.17       39.23     25.94 o 
  -9   8   1       33.08       31.46     24.37 o 
  -8   8   1      899.63      898.79     63.30 o 
  -7   8   1      348.72      317.39     39.78 o 
  -6   8   1      172.81      184.45     31.09 o 
  -5   8   1      907.82      765.03     92.51 o 
  -4   8   1        9.35        8.75     20.23 o 
  -3   8   1      599.36      600.08     42.36 o 
  -2   8   1      145.27       95.18     28.47 o 
  -1   8   1      105.40       99.37     14.08 o 
   0   8   1       64.57       73.18     13.33 o 
   1   8   1     1244.83     1388.83     60.73 o 
   2   8   1        7.93       29.59     13.05 o 
   3   8   1      771.34      763.46     36.58 o 
   4   8   1        5.94        8.61     18.01 o 
   5   8   1     1099.80     1022.01     56.15 o 
   6   8   1       28.30       21.03     21.41 o 
   7   8   1      364.12      391.02     68.92 o 
   8   8   1      330.21      325.85     67.42 o 
   9   8   1        2.05        5.24     38.20 o 
 -10   9   1       56.67      110.90     30.90 o 
  -9   9   1      166.08      127.62     42.70 o 
  -8   9   1       18.35       39.93     26.82 o 
  -7   9   1     1149.79     1064.36     85.77 o 
  -6   9   1      542.31      510.14     48.89 o 
  -5   9   1      788.01      736.43     55.43 o 
  -4   9   1      217.31      170.60     31.24 o 
  -3   9   1      538.41      525.21     42.87 o 
  -2   9   1        0.75      -16.10     16.10 o 
  -1   9   1      134.06       85.80     24.06 o 
   0   9   1      188.37      255.27     23.12 o 
   1   9   1      142.09      190.06     21.01 o 
   2   9   1      148.92      189.24     21.24 o 
   3   9   1      227.09      294.65     25.18 o 
   4   9   1       15.24       27.24     33.33 o 
   5   9   1     1218.42     1328.94     61.64 o 
   6   9   1      260.23      279.41     61.43 o 
   7   9   1      340.12      275.66     62.17 o 
   8   9   1       36.94       17.98     43.45 o 
   9   9   1       57.47      128.84     56.93 o 
  -9  10   1      205.27      203.27     40.95 o 
  -8  10   1      544.33      537.08     56.20 o 
  -7  10   1       62.89       80.32     30.18 o 
  -6  10   1      320.45      251.59     37.60 o 
  -5  10   1       79.56       83.65     47.57 o 
  -4  10   1        1.27        6.38     20.64 o 
  -3  10   1       53.71       58.64     22.93 o 
  -2  10   1       61.33       64.42     22.70 o 
  -1  10   1        4.45       29.77     19.51 o 
   0  10   1      192.10      200.60     28.24 o 
   1  10   1     1910.52     1986.30     54.34 o 
   2  10   1      189.13      226.14     24.06 o 
   3  10   1      636.28      647.27     47.53 o 
   4  10   1      467.21      499.51     46.77 o 
   5  10   1       92.36       81.65     38.95 o 
   6  10   1      132.16      154.31     52.44 o 
   7  10   1       49.74       99.63     48.69 o 
   8  10   1      161.22      213.49     57.68 o 
  -9  11   1       15.77       20.20     35.58 o 
  -8  11   1      249.25      244.60    133.34 o 
  -7  11   1      106.90      136.27     33.63 o 
  -6  11   1      324.95      284.24     41.84 o 
  -5  11   1      244.83      213.49     37.32 o 
  -4  11   1      299.67      341.02     68.54 o 
  -3  11   1       10.33      -12.39     20.47 o 
  -2  11   1        0.11       16.50     19.80 o 
  -1  11   1      582.42      622.87     53.19 o 
   0  11   1      691.88      597.35     46.82 o 
   1  11   1        0.53       30.51     19.07 o 
   2  11   1      174.75      162.32     30.19 o 
   3  11   1       68.08       37.41     22.23 o 
   4  11   1      164.00      217.12     33.85 o 
   5  11   1      935.00      892.91     94.38 o 
   6  11   1        1.23        3.00     35.21 o 
   7  11   1       76.80      119.85     49.44 o 
  -8  12   1      102.75      111.22     30.77 o 
  -7  12   1        7.81       60.21     29.21 o 
  -6  12   1      170.03      160.22     34.91 o 
  -5  12   1       36.54       67.09     35.21 o 
  -4  12   1        7.84       29.64     25.65 o 
  -3  12   1      150.93       98.50     27.34 o 
  -2  12   1     1400.70     1291.58    106.74 o 
  -1  12   1        1.18       53.01     22.39 o 
   0  12   1      117.65      135.62     28.77 o 
   1  12   1      548.41      527.87     45.64 o 
   2  12   1      134.01      132.59     38.20 o 
   3  12   1       51.82       24.89     23.04 o 
   4  12   1      135.50      143.82     50.19 o 
   5  12   1        7.04       15.73     32.96 o 
   6  12   1        0.16      114.61     47.94 o 
  -6  13   1       30.60       54.35     30.34 o 
  -5  13   1       22.92        6.93     27.72 o 
  -4  13   1      229.79      215.57     38.62 o 
  -3  13   1        6.75      -18.52     18.52 o 
  -2  13   1      108.99      122.65     28.78 o 
  -1  13   1       69.01       89.03     25.65 o 
   0  13   1       86.91      149.46     56.18 o 
   1  13   1        3.41       -9.74     30.71 o 
   2  13   1      174.64      162.55     44.95 o 
   4  13   1      357.25      426.23     66.67 o 
   5  13   1       34.74       55.43     38.95 o 
  -5  14   1        5.74       70.75     28.54 o 
  -4  14   1      219.45      223.07     53.19 o 
  -3  14   1        5.99       16.65     25.84 o 
  -2  14   1      267.57      222.32     35.48 o 
  -1  14   1       16.37       75.18     26.02 o 
   0  14   1      143.17      167.05     47.94 o 
   1  14   1       36.46        7.49     35.21 o 
  -3 -14   2      315.99      298.89     63.67 o 
  -2 -14   2       38.80       44.20     39.70 o 
  -1 -14   2      132.47      175.29     53.93 o 
   0 -14   2       47.79       89.14     41.20 o 
   1 -14   2      129.22      116.11     47.94 o 
   2 -14   2       22.87       89.97     28.43 o 
   3 -14   2       25.12       48.84     24.83 o 
   4 -14   2        8.45       47.86     26.22 o 
  -5 -13   2      426.70      492.12     82.40 o 
  -4 -13   2      111.59       81.65     40.45 o 
  -3 -13   2      112.94      125.85     47.19 o 
  -2 -13   2      174.64      204.50     52.44 o 
  -1 -13   2       45.48      149.82     47.19 o 
   0 -13   2        8.86       61.43     39.70 o 
   1 -13   2      153.15      141.25     29.15 o 
   2 -13   2        1.53       15.08     23.58 o 
   3 -13   2       51.03       56.64     38.58 o 
   4 -13   2       35.95       30.85     25.55 o 
   5 -13   2      582.14      712.60     89.89 o 
   6 -13   2      245.36      250.42     40.93 o 
  -7 -12   2       62.96       85.23     28.84 o 
  -6 -12   2      945.00     1013.01    197.38 o 
  -5 -12   2      260.98      275.72     78.65 o 
  -4 -12   2      440.00      404.34     65.55 o 
  -3 -12   2       78.55       84.65     39.70 o 
  -2 -12   2        2.74       16.48     33.71 o 
  -1 -12   2     1096.06     1205.28     90.64 o 
   0 -12   2      187.03      190.81     30.90 o 
   1 -12   2       80.69       69.51     25.91 o 
   2 -12   2        4.19       30.37     20.78 o 
   3 -12   2       60.74      105.61     27.72 o 
   4 -12   2      498.74      476.03     50.00 o 
   5 -12   2      262.70      180.77     35.26 o 
   6 -12   2       77.07       96.37     30.60 o 
   7 -12   2       28.40       45.38     37.45 o 
  -8 -11   2      669.55      750.59     98.88 o 
  -7 -11   2       80.15       50.42     26.95 o 
  -6 -11   2      449.55      418.42     47.88 o 
  -5 -11   2      148.95      118.31     29.76 o 
  -4 -11   2      146.99      177.39     34.95 o 
  -3 -11   2      118.62       98.98     27.62 o 
  -2 -11   2      261.77      216.49     52.44 o 
  -1 -11   2       41.75       47.94     35.96 o 
   0 -11   2      438.98      395.85     40.48 o 
   1 -11   2      168.19      164.56     30.82 o 
   2 -11   2     1179.10     1086.93     93.64 o 
   3 -11   2      328.97      274.72     38.40 o 
   4 -11   2      632.43      559.28     51.54 o 
   5 -11   2      207.28      198.73     36.26 o 
   6 -11   2       36.39       37.42     26.42 o 
   7 -11   2       16.09       19.12     24.96 o 
   8 -11   2       10.45       53.03     25.41 o 
  -8 -10   2      825.70      921.44     69.22 o 
  -7 -10   2        3.29       16.27     23.99 o 
  -6 -10   2      427.52      478.25     50.11 o 
  -5 -10   2        1.27       35.97     24.35 o 
  -4 -10   2      496.40      500.34     46.33 o 
  -3 -10   2      141.58      139.85     27.62 o 
  -2 -10   2      426.03      418.32     43.45 o 
  -1 -10   2      106.90      111.23     23.89 o 
   0 -10   2      597.82      633.65     44.69 o 
   1 -10   2       47.37       53.31     21.94 o 
   2 -10   2     1771.81     1697.27     66.35 o 
   3 -10   2      129.51      168.76     30.60 o 
   4 -10   2      100.33       89.92     26.22 o 
   5 -10   2       20.91       -4.66     19.20 o 
   6 -10   2      185.33      187.99     33.79 o 
   7 -10   2        2.43       55.43     24.90 o 
   8 -10   2      546.25      541.52     55.33 o 
   9 -10   2       39.99      134.01     32.02 o 
  -9  -9   2        1.19       28.90     26.95 o 
  -8  -9   2        1.71       -6.34     23.82 o 
  -7  -9   2      346.33      345.55     45.01 o 
  -6  -9   2      125.70      134.57     56.18 o 
  -5  -9   2      208.34      233.96     54.68 o 
  -4  -9   2        1.61       -8.60     21.72 o 
  -3  -9   2       94.96       79.00     24.06 o 
  -2  -9   2     1883.46     1721.77     48.03 o 
  -1  -9   2       14.65        5.63     12.71 o 
   0  -9   2      142.46      135.48     25.55 o 
   1  -9   2        3.68       10.51     18.52 o 
   2  -9   2        1.97       24.72     20.23 o 
   3  -9   2       33.09       26.89     20.52 o 
   4  -9   2      528.86      465.05     43.17 o 
   5  -9   2     1990.18     1709.05     70.39 o 
   6  -9   2      324.73      248.20     37.03 o 
   7  -9   2        2.93       22.68     22.14 o 
   8  -9   2     1781.05     1561.10     76.53 o 
   9  -9   2        3.34       41.43     23.82 o 
 -10  -8   2       33.11       34.86     27.89 o 
  -9  -8   2      518.98      542.62     81.65 o 
  -8  -8   2       10.60       11.46     23.75 o 
  -7  -8   2       31.17       26.53     39.33 o 
  -6  -8   2      237.51      228.62     34.67 o 
  -5  -8   2        7.29        9.09     18.45 o 
  -4  -8   2     1587.38     1503.10     60.38 o 
  -3  -8   2      360.84      388.54     36.67 o 
  -2  -8   2      348.73      373.03     25.27 o 
  -1  -8   2       13.09       34.49     16.78 o 
   0  -8   2        1.40       -3.48     10.11 o 
   1  -8   2     3928.76     3834.82     90.96 o 
   2  -8   2      819.77      779.73     46.07 o 
   3  -8   2      154.58      156.24     38.95 o 
   4  -8   2     1344.59     1128.00    156.18 o 
   5  -8   2     1014.98      851.02     67.04 o 
   6  -8   2      395.62      273.02     43.45 o 
   7  -8   2       39.83       44.29     24.63 o 
   8  -8   2      309.37      270.33     40.78 o 
   9  -8   2        6.34       26.35     23.53 o 
  10  -8   2       72.17       69.41     31.46 o 
 -10  -7   2        6.64       18.48     31.49 o 
  -9  -7   2      405.62      466.98     39.67 o 
  -8  -7   2      136.67      181.67     26.51 o 
  -7  -7   2        8.52       17.42     21.41 o 
  -6  -7   2      739.03      677.74     66.29 o 
  -5  -7   2     3871.35     3572.86     94.21 o 
  -4  -7   2     2412.63     2082.20     68.05 o 
  -3  -7   2        4.95       12.93     18.05 o 
  -2  -7   2      249.62      248.26     20.39 o 
  -1  -7   2      350.91      364.12     23.06 o 
   0  -7   2     2255.95     2475.37     50.33 o 
   1  -7   2     2431.30     2399.95     79.95 o 
   2  -7   2      254.24      243.95     28.59 o 
   3  -7   2       53.11       66.16     19.82 o 
   4  -7   2      174.87      155.80     26.22 o 
   5  -7   2      420.82      343.24     37.03 o 
   6  -7   2     4086.04     3753.18    101.94 o 
   7  -7   2       24.04       13.79     36.33 o 
   8  -7   2        3.58       -2.74     22.47 o 
   9  -7   2       54.16       68.12     26.97 o 
  10  -7   2        0.45       -9.43     22.39 o 
 -11  -6   2      313.22      358.53     39.79 o 
 -10  -6   2      163.57      173.81     28.44 o 
  -9  -6   2      363.29      353.27     35.70 o 
  -8  -6   2      841.27      842.58     46.74 o 
  -7  -6   2      355.99      311.65     29.84 o 
  -6  -6   2        1.39       19.33     14.82 o 
  -5  -6   2      104.97      119.50     23.77 o 
  -4  -6   2       41.01       17.72     25.09 o 
  -3  -6   2      942.05      979.36     28.96 o 
  -2  -6   2      461.21      480.02     26.10 o 
  -1  -6   2     4759.99     5180.32     74.99 o 
   0  -6   2     5782.52     6107.01     82.52 o 
   1  -6   2     2501.45     2657.76     55.44 o 
   2  -6   2     1321.88     1208.01     53.19 o 
   3  -6   2     1103.58     1013.13     43.42 o 
   4  -6   2        0.78        1.50     14.39 o 
   5  -6   2      960.53      874.55     49.52 o 
   6  -6   2       12.20       11.58     17.26 o 
   7  -6   2      795.89      753.44     53.23 o 
   8  -6   2       25.38       46.50     22.14 o 
   9  -6   2      133.22      159.63     32.03 o 
  10  -6   2      132.77       66.98     55.06 o 
  11  -6   2      277.34      244.70     38.91 o 
 -11  -5   2        1.37       -1.35     21.17 o 
 -10  -5   2        2.03        8.33     19.45 o 
  -9  -5   2      725.17      744.29     45.55 o 
  -8  -5   2       21.71       38.18     17.47 o 
  -7  -5   2      961.70      976.54     54.49 o 
  -6  -5   2      635.46      568.32     33.30 o 
  -5  -5   2     3211.49     3090.17     64.01 o 
  -4  -5   2      680.30      639.28     42.83 o 
  -3  -5   2     1429.44     1374.58     61.80 o 
  -2  -5   2      693.61      762.92     25.52 o 
  -1  -5   2      837.50      803.58     26.35 o 
   0  -5   2     1594.62     1672.84     35.33 o 
   1  -5   2     8228.89     8719.09     99.84 o 
   2  -5   2       54.97       45.44     15.86 o 
   3  -5   2       57.84       52.13     16.10 o 
   4  -5   2      920.84      988.67     43.42 o 
   5  -5   2     3065.63     2728.02     75.72 o 
   6  -5   2      193.46      184.40     40.83 o 
   7  -5   2      491.28      457.30     43.11 o 
   8  -5   2      777.89      811.19     56.67 o 
   9  -5   2      327.95      280.37     37.96 o 
  10  -5   2        0.21       63.00     25.16 o 
  11  -5   2      154.65      160.55     33.85 o 
 -12  -4   2      102.17      153.75     34.21 o 
 -11  -4   2      199.32      234.04     31.18 o 
 -10  -4   2       94.48      107.48     26.09 o 
  -9  -4   2       61.91       91.61     23.17 o 
  -8  -4   2       10.57        7.25     16.86 o 
  -7  -4   2      181.36      185.93     23.37 o 
  -6  -4   2     1067.94      945.29     49.63 o 
  -5  -4   2       15.01       -0.63     10.79 o 
  -4  -4   2       58.97       49.01     12.96 o 
  -3  -4   2      455.24      413.58     22.48 o 
  -2  -4   2      142.78      191.69     19.93 o 
  -1  -4   2     2490.53     2580.10     43.02 o 
   0  -4   2    14493.50    15470.33    153.92 o 
   1  -4   2      229.67      256.73     33.33 o 
   2  -4   2     1318.92     1355.06     41.84 o 
   3  -4   2       51.40       63.54     15.78 o 
   4  -4   2     6399.77     6246.48    110.97 o 
   5  -4   2     2722.29     2730.43     72.83 o 
   6  -4   2     1425.17     1340.49     53.76 o 
   7  -4   2      925.72      911.18     54.02 o 
   8  -4   2        7.95       42.53     20.88 o 
   9  -4   2      969.43      994.15     61.95 o 
  10  -4   2        6.71       32.42     22.82 o 
  11  -4   2        5.15      -16.54     43.45 o 
 -12  -3   2      123.13      138.42     39.51 o 
 -11  -3   2       44.09       41.47     23.77 o 
 -10  -3   2       52.54       53.76     20.79 o 
  -9  -3   2      181.78      195.86     28.17 o 
  -8  -3   2      363.33      429.06     34.19 o 
  -7  -3   2      946.09      954.25     39.79 o 
  -6  -3   2      794.17      851.99     34.10 o 
  -5  -3   2     4583.73     4678.74    103.24 o 
  -4  -3   2      224.57      270.66     21.31 o 
  -3  -3   2      249.10      317.22     19.03 o 
  -2  -3   2     3647.31     3630.65     67.31 o 
  -1  -3   2     5993.28     6369.05     92.15 o 
   0  -3   2    10157.78    11927.67    144.55 o 
   1  -3   2     4312.76     4468.27     73.04 o 
   2  -3   2      745.73      637.09     28.86 o 
   3  -3   2     1018.36      912.27     34.96 o 
   4  -3   2      822.74      934.82     27.71 o 
   5  -3   2        5.90       53.71     13.36 o 
   6  -3   2        0.18      -12.35     18.73 o 
   7  -3   2     1283.10     1192.64     52.17 o 
   8  -3   2      878.05      915.85     73.79 o 
   9  -3   2      238.29      253.02     34.95 o 
  10  -3   2      139.83      162.73     32.21 o 
  11  -3   2      236.78      339.34     61.43 o 
 -12  -2   2       57.41      136.31     25.73 o 
 -11  -2   2       51.39       71.50     23.86 o 
 -10  -2   2      681.69      676.19     45.39 o 
  -9  -2   2      264.08      308.47     32.64 o 
  -8  -2   2     2314.51     2232.98     60.94 o 
  -7  -2   2      462.26      495.72     32.00 o 
  -6  -2   2     3196.37     3129.93     48.81 o 
  -5  -2   2     1293.55     1189.63     45.44 o 
  -4  -2   2     4151.22     4129.95     64.24 o 
  -3  -2   2     2633.75     2746.56     65.76 o 
  -2  -2   2     9719.90    10765.79    111.48 o 
  -1  -2   2     3319.28     3327.08     54.82 o 
   0  -2   2       19.92       46.44     14.23 o 
   1  -2   2     1051.05      897.04     26.75 o 
   2  -2   2    11386.53    11739.99    147.25 o 
   3  -2   2     1310.16     1508.31     30.84 o 
   4  -2   2      194.48      256.97     27.20 o 
   5  -2   2      577.43      541.33     23.81 o 
   6  -2   2     1798.76     1770.93     43.94 o 
   7  -2   2       10.15       32.76     17.21 o 
   8  -2   2       95.86       95.00     47.19 o 
   9  -2   2       17.69       35.45     19.33 o 
  10  -2   2      195.62      240.47     34.69 o 
  11  -2   2       54.92      -29.21     29.21 o 
 -12  -1   2      293.13      355.40     47.77 o 
 -11  -1   2       33.34       26.67     21.54 o 
 -10  -1   2      500.63      612.80     52.12 o 
  -9  -1   2      356.72      403.06     79.03 o 
  -8  -1   2      140.49      132.30     39.33 o 
  -7  -1   2      376.37      394.28     34.95 o 
  -6  -1   2      874.37      882.50     28.43 o 
  -5  -1   2     3211.95     3373.87     53.86 o 
  -4  -1   2      333.29      421.69     26.22 o 
  -3  -1   2     1319.49     1376.17     37.87 o 
  -2  -1   2        7.89        3.95      6.89 o 
   1  -1   2     1908.47     2081.71     53.93 o 
   2  -1   2       15.43       52.74     20.60 o 
   3  -1   2       13.36       40.19      9.95 o 
   4  -1   2       92.72       88.04     22.16 o 
   5  -1   2       48.31       44.14     11.09 o 
   6  -1   2        5.87        1.35     11.16 o 
   7  -1   2      102.13      119.41     17.63 o 
   8  -1   2     1699.37     1655.60     48.76 o 
   9  -1   2        5.68       34.44     20.11 o 
  10  -1   2        1.18      117.61     41.95 o 
  11  -1   2      308.10      479.42     68.92 o 
 -12   0   2       96.80      129.59     48.69 o 
 -11   0   2      355.19      383.53     67.42 o 
 -10   0   2       84.91       85.95     26.47 o 
  -9   0   2        0.88        1.56     18.22 o 
  -8   0   2     2198.64     2141.84     69.47 o 
  -7   0   2       73.41      117.29     18.44 o 
  -6   0   2      465.62      504.60     23.46 o 
  -5   0   2        8.55        9.50      9.65 o 
  -4   0   2     2818.43     2809.45     44.85 o 
  -3   0   2      659.74      579.81     36.71 o 
  -2   0   2     3532.47     3577.20     56.94 o 
   1   0   2     2266.53     2268.98     56.18 o 
   2   0   2     6690.40     6946.38     95.07 o 
   3   0   2      285.67      293.15     24.13 o 
   4   0   2     3388.80     3446.79     54.48 o 
   5   0   2      568.45      584.80     26.08 o 
   6   0   2     2052.26     2021.21     47.13 o 
   7   0   2      750.47      752.77     32.70 o 
   8   0   2        3.15       28.29     14.97 o 
   9   0   2      236.25      183.59     22.83 o 
  10   0   2       84.63       92.14     33.71 o 
 -12   1   2      150.95      166.30     53.93 o 
 -11   1   2       16.77       -3.00     29.96 o 
 -10   1   2      245.10      199.26     50.19 o 
  -9   1   2      129.09      141.01     26.77 o 
  -8   1   2       13.03       16.95     12.17 o 
  -7   1   2      277.97      261.75     21.73 o 
  -6   1   2      145.47      172.32     16.85 o 
  -5   1   2     8677.70     8811.91    105.68 o 
  -4   1   2     2365.26     2391.96     41.26 o 
  -3   1   2     1063.73     1114.17     24.78 o 
  -2   1   2    13140.34    14028.15    231.47 o 
   1   1   2    11919.10    12736.73    218.73 o 
   2   1   2      953.41      941.72     28.78 o 
   3   1   2       52.22       70.70     13.17 o 
   4   1   2      568.29      498.73     21.03 o 
   5   1   2     8166.31     8222.07    104.35 o 
   6   1   2      972.74     1073.93     34.44 o 
   7   1   2      252.54      242.40     22.67 o 
   8   1   2      265.41      303.73     26.58 o 
   9   1   2      207.19      258.72     35.58 o 
  10   1   2      416.48      585.34     58.43 o 
 -12   2   2        0.06       17.23     35.96 o 
 -11   2   2      198.34      220.98     55.43 o 
 -10   2   2        5.12       -1.50     32.21 o 
  -9   2   2     1753.67     1682.18     63.84 o 
  -8   2   2        9.98       12.77     14.17 o 
  -7   2   2      645.19      656.01     29.14 o 
  -6   2   2      533.92      568.01     26.33 o 
  -5   2   2     1662.65     1656.90     37.27 o 
  -4   2   2     1831.28     1833.41     36.01 o 
  -3   2   2      330.97      405.81     21.95 o 
  -2   2   2     5004.30     5319.27    107.87 o 
  -1   2   2      198.49      295.89     23.22 o 
   0   2   2      356.67      344.70     16.95 o 
   1   2   2     5973.44     6533.41     90.35 o 
   2   2   2     1899.14     1924.12     27.83 o 
   3   2   2     6706.95     6743.72     68.69 o 
   4   2   2     1484.20     1569.41     30.55 o 
   5   2   2     1559.41     1404.73     36.86 o 
   6   2   2      771.05      729.23     28.88 o 
   7   2   2      346.24      384.01     27.05 o 
   8   2   2        0.75       21.01     18.00 o 
   9   2   2        3.66       -4.08     17.79 o 
  10   2   2      533.76      507.88     72.66 o 
  11   2   2      465.11      446.46     69.67 o 
 -12   3   2      146.81      133.34     46.44 o 
 -11   3   2      174.68      163.30     53.93 o 
 -10   3   2       65.84      122.85     40.45 o 
  -9   3   2      981.87     1055.49     55.57 o 
  -8   3   2      865.83      885.74     59.55 o 
  -7   3   2     2162.51     2045.42     64.16 o 
  -6   3   2      168.43      166.30     16.06 o 
  -5   3   2      823.03      786.33     28.55 o 
  -4   3   2      260.46      288.32     25.05 o 
  -3   3   2       10.45        5.02     10.55 o 
  -2   3   2      391.36      448.85     23.31 o 
  -1   3   2      167.97      235.55     17.38 o 
   0   3   2      262.72      322.38     14.65 o 
   1   3   2     4860.86     4950.00     61.04 o 
   2   3   2       15.42       30.04      8.75 o 
   3   3   2      537.65      564.32     18.05 o 
   4   3   2      357.46      347.62     17.23 o 
   5   3   2     1631.28     1546.25     33.44 o 
   6   3   2      705.40      664.18     24.93 o 
   7   3   2      362.34      406.96     23.86 o 
   8   3   2      219.57      213.34     35.81 o 
   9   3   2      274.96      290.32     35.06 o 
  10   3   2        1.31       34.46     38.20 o 
  11   3   2      269.28      367.80     69.67 o 
 -12   4   2        3.87        2.25     39.70 o 
 -11   4   2     1124.65     1253.22    111.61 o 
 -10   4   2      142.27      190.79     64.42 o 
  -9   4   2      106.25      170.36     33.33 o 
  -8   4   2       50.10       84.11     21.64 o 
  -7   4   2       13.93       53.36     31.84 o 
  -6   4   2      868.74      814.21     40.42 o 
  -5   4   2      369.10      362.22     26.21 o 
  -4   4   2      288.33      297.16     25.59 o 
  -3   4   2     1345.39     1172.29     39.99 o 
  -2   4   2        3.35       22.79     11.91 o 
  -1   4   2     5734.87     5553.00     69.31 o 
   0   4   2      211.09      260.73     15.12 o 
   1   4   2     1350.87     1415.12     39.88 o 
   2   4   2      550.18      488.73     20.11 o 
   3   4   2      157.08      239.02     14.35 o 
   4   4   2      720.08      698.31     36.76 o 
   5   4   2      359.61      447.93     21.95 o 
   6   4   2      339.62      336.50     20.72 o 
   7   4   2      304.05      304.96     27.28 o 
   8   4   2       24.89        8.00     15.52 o 
   9   4   2      505.13      570.06     79.40 o 
  10   4   2        4.09       79.40     44.20 o 
  11   4   2       18.31       37.45     41.95 o 
 -12   5   2      287.85      394.77     71.16 o 
 -11   5   2      129.59      140.83     49.44 o 
 -10   5   2       45.47       51.25     21.33 o 
  -9   5   2       32.18       17.18     20.87 o 
  -8   5   2        0.68       -0.69     15.62 o 
  -7   5   2      642.95      631.72     44.87 o 
  -6   5   2      206.42      183.45     27.16 o 
  -5   5   2     2147.33     1898.40     90.64 o 
  -4   5   2      130.64      137.51     22.25 o 
  -3   5   2     3472.89     3504.00     76.25 o 
  -2   5   2     4204.85     4315.26     60.74 o 
  -1   5   2        0.27        9.84      7.40 o 
   0   5   2      352.96      362.77     19.00 o 
   1   5   2      615.60      624.52     23.02 o 
   2   5   2       70.63       71.69     12.18 o 
   3   5   2      611.04      629.91     25.30 o 
   4   5   2       21.00       16.53      9.97 o 
   5   5   2     1147.15     1068.24     46.60 o 
   6   5   2       87.00      127.58     21.13 o 
   7   5   2      811.07      805.43     36.50 o 
   8   5   2       87.74       47.94     41.95 o 
   9   5   2       69.12       50.19     41.20 o 
  10   5   2       58.75      149.82     50.19 o 
 -11   6   2       36.24       58.68     25.00 o 
 -10   6   2      280.09      359.23     45.10 o 
  -9   6   2      383.61      335.53     41.32 o 
  -8   6   2       23.87       48.40     22.47 o 
  -7   6   2      440.79      431.48     45.32 o 
  -6   6   2      163.13      172.79     27.77 o 
  -5   6   2     1131.76     1033.75     68.17 o 
  -4   6   2     3850.82     3529.49    131.46 o 
  -3   6   2      564.78      669.39     38.66 o 
  -2   6   2     1967.06     1964.89     39.87 o 
  -1   6   2       84.27       61.43     11.68 o 
   0   6   2     1197.63     1230.53     33.19 o 
   1   6   2      226.60      241.48     18.60 o 
   2   6   2      847.09      816.86     28.48 o 
   3   6   2      234.38      236.19     19.48 o 
   4   6   2     1405.57     1503.21     40.92 o 
   5   6   2      479.57      523.79     27.26 o 
   6   6   2      940.06     1013.82     67.17 o 
   7   6   2       31.50       -3.75     29.96 o 
   8   6   2       16.35       38.20     39.70 o 
   9   6   2      637.10      745.34     96.63 o 
  10   6   2       10.45       80.15     49.44 o 
 -11   7   2        6.98       -3.37     20.87 o 
 -10   7   2        6.60       13.23     21.75 o 
  -9   7   2       44.48       29.26     44.20 o 
  -8   7   2      460.32      429.95     45.96 o 
  -7   7   2      306.09      274.06     38.20 o 
  -6   7   2     1513.72     1483.19    104.50 o 
  -5   7   2        4.00       16.41     17.69 o 
  -4   7   2      689.84      672.33     43.40 o 
  -3   7   2       38.81       35.10     17.80 o 
  -2   7   2      790.51      770.37     25.64 o 
  -1   7   2       13.79       24.18     11.60 o 
   0   7   2       35.31       45.25     12.11 o 
   1   7   2     1926.73     1926.09     45.38 o 
   2   7   2     1454.72     1375.49     58.13 o 
   3   7   2     1181.59     1152.74     36.60 o 
   4   7   2      778.17      780.84     31.79 o 
   5   7   2      176.35      161.87     38.20 o 
   6   7   2       92.08       48.69     36.71 o 
   7   7   2       80.55      112.36     46.44 o 
   8   7   2      471.09      462.19     76.41 o 
   9   7   2        0.94       75.66     43.45 o 
  10   7   2       36.02       55.43     47.19 o 
 -11   8   2       53.40       98.53     56.18 o 
 -10   8   2        0.74      -14.08     21.21 o 
  -9   8   2        0.02       14.98     35.21 o 
  -8   8   2      452.34      455.50     49.71 o 
  -7   8   2      171.29      133.90     41.95 o 
  -6   8   2       30.83       46.47     21.35 o 
  -5   8   2       72.31       56.45     34.08 o 
  -4   8   2     1684.80     1626.85     63.03 o 
  -3   8   2       23.51       18.93     20.60 o 
  -2   8   2        7.76      -10.73     13.67 o 
  -1   8   2      391.89      437.47     24.86 o 
   0   8   2      976.19      928.43     33.06 o 
   1   8   2      103.77      126.26     17.00 o 
   2   8   2     4057.23     4015.96     73.45 o 
   3   8   2      574.28      610.14     32.15 o 
   4   8   2      257.15      303.98     34.85 o 
   5   8   2      488.25      512.38     71.16 o 
   6   8   2      628.87      631.48     80.90 o 
   7   8   2        3.04        3.00     36.71 o 
   8   8   2       54.98       28.47     38.20 o 
   9   8   2       45.72      -17.98     41.20 o 
 -10   9   2      194.00      219.97     37.80 o 
  -9   9   2      305.79      309.91     68.92 o 
  -8   9   2      536.98      539.55     94.38 o 
  -7   9   2        5.20        8.94     22.67 o 
  -6   9   2       23.37       29.94     23.21 o 
  -5   9   2      469.78      460.73     45.55 o 
  -4   9   2      656.90      623.99     47.93 o 
  -3   9   2       11.71       36.85     21.17 o 
  -2   9   2      510.29      508.23     42.52 o 
  -1   9   2       34.21       40.75     18.52 o 
   0   9   2     2711.14     2839.81     63.04 o 
   1   9   2      626.61      698.75     43.75 o 
   2   9   2       10.09       28.50     12.89 o 
   3   9   2       15.65       13.40     13.40 o 
   4   9   2        7.40        8.99     20.39 o 
   5   9   2        8.13      -10.49     30.71 o 
   6   9   2      170.85      212.74     56.93 o 
   7   9   2       72.26       80.15     44.95 o 
   8   9   2      864.19      794.03    101.88 o 
  -9  10   2        7.76       35.77     27.57 o 
  -8  10   2      415.32      434.08     52.69 o 
  -7  10   2      308.17      314.20     43.35 o 
  -6  10   2        0.09      -20.58     20.58 o 
  -5  10   2       23.61       47.90     26.59 o 
  -4  10   2       90.17      103.64     27.80 o 
  -3  10   2       23.01       -3.06     18.27 o 
  -2  10   2      313.56      303.47     36.79 o 
  -1  10   2      456.57      405.98     71.54 o 
   0  10   2      160.73      155.24     26.43 o 
   1  10   2        1.35       15.42     13.31 o 
   2  10   2      580.37      635.98     46.08 o 
   3  10   2        9.63       -6.90     20.97 o 
   4  10   2       98.02       92.89     40.45 o 
   5  10   2       12.63       50.19     38.95 o 
   6  10   2      213.58      301.13     64.42 o 
   7  10   2       64.78       53.93     40.45 o 
   8  10   2      111.41      189.52     58.43 o 
  -9  11   2      334.67      302.26     50.94 o 
  -8  11   2      180.44      143.40     35.96 o 
  -7  11   2      118.80       78.47     52.81 o 
  -6  11   2      142.49      150.50     34.14 o 
  -5  11   2      116.43      169.75     34.69 o 
  -4  11   2      823.28      686.17     55.86 o 
  -3  11   2      660.11      623.89     50.64 o 
  -2  11   2       47.35       35.21     32.96 o 
  -1  11   2       60.99      110.00     25.69 o 
   0  11   2      148.75      135.06     38.95 o 
   1  11   2      338.97      405.55     66.67 o 
   2  11   2      320.68      397.88     32.11 o 
   3  11   2        0.72      -16.48     29.21 o 
   4  11   2      259.80      309.37     60.68 o 
   5  11   2      220.79      129.59     48.69 o 
   6  11   2      786.19      573.80     85.40 o 
   7  11   2       65.98      104.87     44.95 o 
  -8  12   2      126.12      143.11     36.05 o 
  -7  12   2      109.11       88.91     31.09 o 
  -6  12   2        2.10       27.74     24.46 o 
  -5  12   2      160.61      149.84     34.16 o 
  -4  12   2       21.07       57.06     26.12 o 
  -3  12   2      187.32      187.87     40.08 o 
  -2  12   2      413.20      331.28     39.56 o 
  -1  12   2      895.73      875.84     61.43 o 
   0  12   2        0.93        3.88     15.69 o 
   1  12   2        4.42       71.70     21.86 o 
   3  12   2      544.69      582.04     75.66 o 
   4  12   2       78.26       86.14     39.70 o 
   5  12   2       88.01      152.81     44.95 o 
   6  12   2       33.36       82.40     44.95 o 
  -6  13   2        3.40       47.63     26.77 o 
  -5  13   2        3.62       80.73     27.24 o 
  -4  13   2        0.48       13.00     52.44 o 
  -3  13   2      129.88      153.84     31.78 o 
  -2  13   2      562.32      544.15     79.78 o 
  -1  13   2        2.58       27.91     21.03 o 
   0  13   2      385.10      325.47     38.33 o 
   4  13   2      134.86      151.32     50.19 o 
  -5  14   2       23.47       -0.18     24.46 o 
  -4  14   2      270.27      278.23     42.32 o 
  -3  14   2        0.26       45.51     44.20 o 
  -2  14   2        3.25       77.59     26.47 o 
  -1  14   2      469.45      546.66     52.01 o 
   0  14   2      133.13      140.83     36.71 o 
  -3 -14   3       16.45       30.71     36.71 o 
  -2 -14   3       30.48      159.56     44.20 o 
  -1 -14   3       65.17      140.83     46.44 o 
   0 -14   3       34.53       37.45     41.20 o 
   1 -14   3       26.49       61.43     41.20 o 
   2 -14   3      259.01      210.10     35.96 o 
   3 -14   3       12.38       14.72     25.09 o 
   4 -14   3      262.14      252.63     38.71 o 
  -5 -13   3       26.46       94.57     30.34 o 
  -4 -13   3      134.79      203.75     47.19 o 
  -3 -13   3       56.41       88.39     44.95 o 
  -2 -13   3       21.09       40.45     37.45 o 
  -1 -13   3       33.05      113.11     47.19 o 
   0 -13   3      297.15      274.91     62.17 o 
   1 -13   3      239.34      270.72     37.08 o 
   2 -13   3      200.43      263.48     80.15 o 
   3 -13   3       33.11       70.22     27.18 o 
   4 -13   3        9.23       48.94     26.75 o 
   5 -13   3      205.28      231.79     38.86 o 
   6 -13   3       43.64       50.85     50.19 o 
  -7 -12   3        5.72       15.96     23.82 o 
  -6 -12   3       38.86       36.37     25.59 o 
  -5 -12   3      818.17      863.82     74.16 o 
  -4 -12   3       15.80        3.81     23.82 o 
  -3 -12   3      278.53      323.61     59.93 o 
  -2 -12   3      161.71      177.53     50.19 o 
  -1 -12   3      448.40      554.32     77.16 o 
   0 -12   3      736.17      751.33     87.64 o 
   1 -12   3       82.49       52.17     22.73 o 
   2 -12   3        6.22       34.86     22.49 o 
   3 -12   3        9.11       11.22     23.04 o 
   4 -12   3       19.31        7.57     52.06 o 
   5 -12   3      511.50      455.77     50.78 o 
   6 -12   3       16.37       34.86     51.69 o 
   7 -12   3       64.63       27.77     27.00 o 
  -8 -11   3       36.17       87.00     30.71 o 
  -7 -11   3      562.77      588.21     57.18 o 
  -6 -11   3       20.15       83.13     27.94 o 
  -5 -11   3      165.46      209.27     42.32 o 
  -4 -11   3      483.21      537.06    197.01 o 
  -3 -11   3       33.21       42.35     23.89 o 
  -2 -11   3       78.43       75.66     41.20 o 
  -1 -11   3      995.36     1021.75     92.14 o 
   0 -11   3        5.33      -10.99     18.59 o 
   1 -11   3      471.41      353.75     38.51 o 
   2 -11   3      126.94       77.44     24.83 o 
   3 -11   3      640.25      620.77     53.14 o 
   4 -11   3       20.83      -12.96     19.51 o 
   5 -11   3       49.95       66.12     28.01 o 
   6 -11   3      237.79      177.60     35.38 o 
   7 -11   3       70.21       65.02     27.62 o 
   8 -11   3        2.04       23.92     22.70 o 
  -9 -10   3      108.04      136.34     41.20 o 
  -8 -10   3      854.82      738.53     62.61 o 
  -7 -10   3       13.77       46.78     26.65 o 
  -6 -10   3       40.82       29.96     24.37 o 
  -5 -10   3      578.20      650.55     54.24 o 
  -4 -10   3      133.21      133.91     41.20 o 
  -3 -10   3     1106.91     1007.03     56.67 o 
  -2 -10   3      166.59      165.45     76.78 o 
  -1 -10   3       71.62       78.76     35.58 o 
   0 -10   3      261.13      213.14     35.21 o 
   1 -10   3      453.65      482.51     44.57 o 
   2 -10   3      532.15      431.68     41.35 o 
   3 -10   3      803.59      719.02     52.68 o 
   4 -10   3      125.78      125.91     27.83 o 
   5 -10   3      565.31      529.58     66.29 o 
   6 -10   3       10.32        0.75     21.72 o 
   7 -10   3      418.88      403.76     49.52 o 
   8 -10   3        2.20       22.31     25.01 o 
   9 -10   3       70.98       37.06     26.22 o 
  -9  -9   3       55.75       64.92     28.47 o 
  -8  -9   3      103.08       91.71     28.76 o 
  -7  -9   3       48.73       30.19     24.96 o 
  -6  -9   3        5.97       -2.14     32.59 o 
  -5  -9   3       25.11      -21.98     22.85 o 
  -4  -9   3      133.81      123.48     56.93 o 
  -3  -9   3      251.99      250.97     32.57 o 
  -2  -9   3     1275.37     1142.26     81.28 o 
  -1  -9   3      487.19      477.60     36.12 o 
   0  -9   3      968.79      984.56     73.79 o 
   1  -9   3      550.27      570.08     42.34 o 
   2  -9   3      269.48      263.39     33.33 o 
   3  -9   3      710.64      606.57     46.77 o 
   4  -9   3      246.80      234.10     33.10 o 
   5  -9   3      252.21      217.30     35.22 o 
   6  -9   3      360.41      337.80     41.84 o 
   7  -9   3       32.58      -12.16     20.64 o 
   8  -9   3      383.14      328.96     46.44 o 
   9  -9   3      401.28      408.26     94.01 o 
 -10  -8   3      188.86      223.54     41.69 o 
  -9  -8   3       25.60       41.93     27.17 o 
  -8  -8   3       33.55       94.90     29.53 o 
  -7  -8   3     2038.43     2031.99     80.93 o 
  -6  -8   3       90.43       76.78     37.08 o 
  -5  -8   3      459.10      374.84     40.45 o 
  -4  -8   3      778.94      697.24     48.17 o 
  -3  -8   3      204.70      154.88     35.96 o 
  -2  -8   3      376.07      389.38     25.54 o 
  -1  -8   3      345.23      360.98     24.76 o 
   0  -8   3      365.55      435.39     25.91 o 
   1  -8   3      584.58      584.29     40.08 o 
   2  -8   3      318.43      348.63     34.86 o 
   3  -8   3      278.36      326.99     49.44 o 
   4  -8   3       93.61       78.37     22.93 o 
   5  -8   3       25.37        7.83     18.87 o 
   6  -8   3       46.59       82.40     26.47 o 
   7  -8   3      236.50      229.75     36.81 o 
   8  -8   3      815.47      820.64    101.88 o 
   9  -8   3        6.47       -8.94     22.28 o 
  10  -8   3       42.31      142.72     68.54 o 
 -10  -7   3      401.09      426.82     42.23 o 
  -9  -7   3       12.14       33.06     25.75 o 
  -8  -7   3      530.89      566.08     41.55 o 
  -7  -7   3      140.76      131.91     29.69 o 
  -6  -7   3      313.74      274.22     36.67 o 
  -5  -7   3      938.85      989.10     53.83 o 
  -4  -7   3     5030.93     4738.32    106.98 o 
  -3  -7   3       43.18       36.79     19.10 o 
  -2  -7   3      425.42      526.83     25.75 o 
  -1  -7   3     1235.86     1231.18     36.23 o 
   0  -7   3     6342.62     6333.37     88.80 o 
   1  -7   3       15.54       21.88     10.22 o 
   2  -7   3      684.91      701.37     41.91 o 
   3  -7   3        7.61       15.32     16.32 o 
   4  -7   3       55.46       79.39     22.70 o 
   5  -7   3        9.05       26.09     17.99 o 
   6  -7   3     1790.32     1722.75     69.64 o 
   7  -7   3       43.45       65.55     25.42 o 
   8  -7   3        1.76        2.02     21.94 o 
   9  -7   3      195.13      173.86     34.98 o 
  10  -7   3       93.84      137.04     32.73 o 
 -11  -6   3       69.17       70.09     24.16 o 
 -10  -6   3      386.68      339.84     41.96 o 
  -9  -6   3        0.72       11.26     19.96 o 
  -8  -6   3      258.46      357.22     34.30 o 
  -7  -6   3      246.20      177.00     25.22 o 
  -6  -6   3     1127.97     1114.90     42.99 o 
  -5  -6   3     3061.91     3007.73    144.20 o 
  -4  -6   3      155.63      166.33     25.65 o 
  -3  -6   3      676.52      732.63     29.31 o 
  -2  -6   3      579.05      534.21     23.72 o 
  -1  -6   3     1194.47     1328.22     35.04 o 
   0  -6   3     8647.66     8951.20    108.11 o 
   1  -6   3      683.78      836.82     41.69 o 
   2  -6   3      912.43      822.60     39.33 o 
   3  -6   3       60.52       47.00     16.15 o 
   4  -6   3       30.57       37.95     17.60 o 
   5  -6   3      714.89      640.45     45.01 o 
   6  -6   3      416.07      420.65     41.27 o 
   7  -6   3      113.32       60.08     25.84 o 
   8  -6   3      428.06      506.20     50.29 o 
   9  -6   3        1.11       21.59     34.83 o 
  10  -6   3       20.64       79.80     34.46 o 
 -11  -5   3        3.79       25.06     20.72 o 
 -10  -5   3      226.80      277.20     33.44 o 
  -9  -5   3      473.96      427.06     38.15 o 
  -8  -5   3     1059.66     1076.04     67.54 o 
  -7  -5   3      677.03      659.37     39.03 o 
  -6  -5   3       71.11       45.67     15.80 o 
  -5  -5   3       63.14       70.44     16.09 o 
  -4  -5   3     3114.80     3082.74     61.61 o 
  -3  -5   3     1074.20     1163.00     32.57 o 
  -2  -5   3      350.62      411.31     20.05 o 
  -1  -5   3     4374.05     4693.05     66.63 o 
   0  -5   3      358.70      433.86     20.20 o 
   1  -5   3      286.20      291.03     17.92 o 
   2  -5   3     3001.56     2682.96     65.09 o 
   3  -5   3     1214.40     1138.83     44.48 o 
   4  -5   3       17.70       11.37     15.33 o 
   5  -5   3      139.75      144.07     24.88 o 
   6  -5   3     1578.35     1540.32     61.18 o 
   7  -5   3       88.80       83.44     24.63 o 
   8  -5   3       30.23       40.45     22.78 o 
   9  -5   3       21.54       24.66     26.59 o 
  10  -5   3        1.52       34.03     27.72 o 
  11  -5   3       73.96      140.86     62.92 o 
 -12  -4   3        4.41       -2.71     19.55 o 
 -11  -4   3      818.67      885.75     82.38 o 
 -10  -4   3      421.63      374.40     37.39 o 
  -9  -4   3      153.73      166.60     27.32 o 
  -8  -4   3      103.52      142.61     23.87 o 
  -7  -4   3     1196.03     1129.89     43.26 o 
  -6  -4   3        4.14       -2.25     11.96 o 
  -5  -4   3     1631.81     1585.85     57.20 o 
  -4  -4   3      691.07      683.44     29.31 o 
  -3  -4   3      993.99     1044.11     31.96 o 
  -2  -4   3      143.80      148.77     20.60 o 
  -1  -4   3     5492.94     5753.08     81.55 o 
   0  -4   3    16371.18    17342.50    179.48 o 
   1  -4   3     3689.76     3892.85     70.31 o 
   2  -4   3     1128.61     1077.52     38.91 o 
   3  -4   3     3249.25     3106.55     70.79 o 
   4  -4   3      206.47      295.60     92.51 o 
   5  -4   3      711.11      698.99     67.79 o 
   6  -4   3      160.23      185.99     28.30 o 
   7  -4   3      224.80      260.66     33.56 o 
   8  -4   3      228.05      244.23     34.62 o 
   9  -4   3       83.02      157.64     39.33 o 
  10  -4   3      491.39      549.00     52.90 o 
  11  -4   3      164.65      222.33     35.97 o 
 -12  -3   3        3.61       83.69     24.87 o 
 -11  -3   3      848.38      964.88     64.43 o 
 -10  -3   3        1.08       -1.95     18.99 o 
  -9  -3   3       36.21       52.15     20.42 o 
  -8  -3   3      477.81      450.55     35.00 o 
  -7  -3   3      830.93      812.93     39.77 o 
  -6  -3   3        9.40        9.59     12.67 o 
  -5  -3   3      930.20      938.23     33.79 o 
  -4  -3   3     1516.47     1389.59     37.11 o 
  -3  -3   3      104.90      101.24     13.55 o 
  -2  -3   3      118.55      159.53     17.74 o 
  -1  -3   3     1770.19     1700.69     92.51 o 
   0  -3   3     1339.75     1550.42     45.60 o 
   1  -3   3      154.92      162.84     29.96 o 
   2  -3   3     2337.62     2375.11     54.56 o 
   3  -3   3       40.37       38.56      9.79 o 
   4  -3   3      870.28      957.20     27.88 o 
   5  -3   3      252.65      301.55     27.45 o 
   6  -3   3     1690.33     1700.88     59.57 o 
   7  -3   3      806.87      826.52     50.04 o 
   8  -3   3       13.26       59.18     20.15 o 
   9  -3   3      445.68      558.97     50.05 o 
  10  -3   3        1.63       61.33     23.14 o 
  11  -3   3       47.56      119.17     68.54 o 
 -12  -2   3       22.07       31.70     21.76 o 
 -11  -2   3        1.09       13.77     20.33 o 
 -10  -2   3       70.85       97.03     24.39 o 
  -9  -2   3      253.48      327.53     33.76 o 
  -8  -2   3      253.40      277.56     28.93 o 
  -7  -2   3        0.80        9.81     13.74 o 
  -6  -2   3        3.00       13.42     12.96 o 
  -5  -2   3     7565.82     7568.67    102.13 o 
  -4  -2   3       32.36       26.94     10.68 o 
  -3  -2   3     2940.65     2783.33     66.63 o 
  -2  -2   3       78.03      115.85     11.93 o 
  -1  -2   3      179.29      192.86     15.62 o 
   0  -2   3     1002.68     1078.56     23.18 o 
   1  -2   3     1596.54     1480.04     36.28 o 
   2  -2   3      142.47      200.14     13.62 o 
   3  -2   3      462.13      480.79     27.87 o 
   4  -2   3      409.49      500.10     22.33 o 
   5  -2   3     2781.39     2627.25     51.28 o 
   6  -2   3      266.32      318.92     23.10 o 
   7  -2   3     1634.84     1482.81     57.96 o 
   8  -2   3       21.27       62.37     42.70 o 
   9  -2   3       29.12       77.24     36.33 o 
  10  -2   3       27.31       87.80     25.94 o 
  11  -2   3      228.16      185.77     47.94 o 
 -12  -1   3       48.64       72.90     32.52 o 
 -11  -1   3      418.68      443.16     40.76 o 
 -10  -1   3       68.05       57.31     39.64 o 
  -9  -1   3        1.70       26.09     21.94 o 
  -8  -1   3       73.05       88.87     23.84 o 
  -7  -1   3     3343.39     3108.29     82.30 o 
  -6  -1   3      615.55      583.60     22.99 o 
  -5  -1   3     3991.64     3852.81     57.17 o 
  -4  -1   3     1575.07     1527.77     45.29 o 
  -3  -1   3    17765.45    19474.04    218.58 o 
  -2  -1   3     4810.61     5617.56     67.11 o 
  -1  -1   3        7.61       11.03      6.62 o 
   0  -1   3     1989.28     1987.96     37.32 o 
   1  -1   3     6651.09     6842.55     92.69 o 
   2  -1   3      745.13      762.72     21.40 o 
   3  -1   3     2410.41     2276.36     40.81 o 
   4  -1   3      144.02      159.08     15.46 o 
   5  -1   3      729.66      576.87     25.55 o 
   6  -1   3     1186.32     1126.31     35.67 o 
   7  -1   3      195.45      229.98     22.55 o 
   8  -1   3      212.90      232.91     30.82 o 
   9  -1   3       11.37       49.07     20.66 o 
  10  -1   3        5.66       65.85     24.06 o 
 -12   0   3      314.83      370.05     70.41 o 
 -11   0   3        6.55      -14.23     32.21 o 
 -10   0   3      488.50      621.08     52.24 o 
  -9   0   3      489.09      546.52     45.64 o 
  -8   0   3       67.78       64.36     20.64 o 
  -7   0   3     4106.56     4048.23     69.94 o 
  -6   0   3      239.76      283.54     19.11 o 
  -5   0   3      566.72      574.49     22.09 o 
  -4   0   3      608.16      677.63     43.01 o 
  -3   0   3    24238.04    27076.28    556.20 o 
  -2   0   3    26973.19    32221.04    351.84 o 
  -1   0   3     5603.47     6918.57    132.59 o 
   0   0   3      279.39      255.84     14.83 o 
   1   0   3     7621.07     7671.22    102.44 o 
   2   0   3     1438.69     1377.88     36.81 o 
   3   0   3     3316.63     3312.47     50.67 o 
   4   0   3      742.14      816.61     26.41 o 
   5   0   3      321.72      352.59     22.41 o 
   6   0   3      175.42      236.66     21.32 o 
   7   0   3      633.42      662.24     42.72 o 
   8   0   3        5.59       35.51     15.36 o 
   9   0   3        8.00       26.52     15.56 o 
 -12   1   3       38.82      136.33     44.20 o 
 -11   1   3      141.46      201.50     54.68 o 
 -10   1   3      702.02      758.08     85.40 o 
  -9   1   3      665.28      730.10     48.91 o 
  -8   1   3       21.81       65.00     18.93 o 
  -7   1   3      457.76      526.36     26.65 o 
  -6   1   3      419.29      489.37     31.65 o 
  -5   1   3        1.59        0.69      7.22 o 
  -4   1   3     5730.95     6357.95     79.04 o 
  -3   1   3     4363.80     5039.71     62.94 o 
  -2   1   3     3856.48     4290.69    111.61 o 
  -1   1   3     1579.82     1658.62     33.85 o 
   0   1   3     2764.12     2600.83     63.67 o 
   1   1   3     2186.86     2180.56     44.94 o 
   2   1   3     1105.49     1009.12     60.30 o 
   3   1   3      520.72      536.72     19.50 o 
   4   1   3      889.93      871.75     27.25 o 
   5   1   3       59.66       70.21     13.00 o 
   6   1   3     1842.75     1725.37     55.14 o 
   7   1   3       41.10       49.03     20.93 o 
   8   1   3       11.75       25.61     16.21 o 
   9   1   3      651.48      775.31     78.65 o 
  10   1   3      161.74      270.42     51.69 o 
 -12   2   3      139.31      252.44     57.68 o 
 -11   2   3        2.94        5.99     32.21 o 
 -10   2   3      601.05      624.74     80.15 o 
  -9   2   3      251.53      212.74     47.94 o 
  -8   2   3        4.95       29.67     13.08 o 
  -7   2   3      242.37      275.74     21.91 o 
  -6   2   3      538.07      531.84     25.06 o 
  -5   2   3      250.82      266.06     18.44 o 
  -4   2   3      820.10      798.27     24.53 o 
  -3   2   3      795.78      679.25     21.30 o 
  -2   2   3      587.42      573.12     18.57 o 
  -1   2   3      805.41      849.70     43.82 o 
   0   2   3     2957.62     3048.09     54.24 o 
   1   2   3      148.90      182.95     25.84 o 
   2   2   3      718.43      663.45     39.33 o 
   3   2   3     3094.77     3206.47     44.54 o 
   4   2   3      768.87      816.39     22.61 o 
   5   2   3     1213.66     1201.31     34.73 o 
   6   2   3       27.31       71.89     19.60 o 
   7   2   3      622.86      675.58     32.44 o 
   8   2   3     1032.22      920.53     47.57 o 
   9   2   3      112.33      179.03     47.19 o 
  10   2   3       63.34       81.65     41.20 o 
 -12   3   3      291.57      372.30     68.17 o 
 -11   3   3       36.08       67.42     40.45 o 
 -10   3   3       21.60       65.92     34.46 o 
  -9   3   3      445.58      473.98     42.12 o 
  -8   3   3        2.45       55.43     17.98 o 
  -7   3   3       39.50       38.72     14.92 o 
  -6   3   3       84.08      127.24     14.75 o 
  -5   3   3       48.83       69.38     13.53 o 
  -4   3   3     6823.65     6327.19     80.94 o 
  -3   3   3       89.98      110.71     14.69 o 
  -2   3   3       91.86      109.52     10.89 o 
  -1   3   3      534.00      502.08     18.13 o 
   0   3   3      166.04      179.17     16.68 o 
   1   3   3      105.72      136.46     16.63 o 
   2   3   3     3709.04     3816.13     54.65 o 
   3   3   3     2500.55     2570.40     76.55 o 
   4   3   3     1048.86     1176.24     27.19 o 
   5   3   3       46.86       71.54     10.96 o 
   6   3   3     4628.96     4419.94     73.96 o 
   7   3   3      185.65      187.00     22.71 o 
   8   3   3      161.38      226.22     53.19 o 
   9   3   3       92.35      117.61     42.70 o 
  10   3   3       53.95       59.93     40.45 o 
  11   3   3        1.33      -15.73     35.96 o 
 -12   4   3        6.01      -14.98     32.21 o 
 -11   4   3      295.91      330.35     62.92 o 
 -10   4   3      699.97      892.94    110.12 o 
  -9   4   3      149.95      229.26     50.19 o 
  -8   4   3      706.39      634.31     55.06 o 
  -7   4   3       60.66       71.25     32.21 o 
  -6   4   3     2144.19     1875.69     60.36 o 
  -5   4   3       27.37        7.72      9.66 o 
  -4   4   3     1234.92     1213.19     30.62 o 
  -3   4   3     2477.48     2384.10     42.14 o 
  -2   4   3       72.39       83.50     10.78 o 
  -1   4   3      883.27      881.34     24.56 o 
   0   4   3     2085.66     2054.26     39.31 o 
   1   4   3      103.16       94.01     11.67 o 
   2   4   3      269.38      245.11     16.47 o 
   3   4   3       48.37       20.63      8.95 o 
   4   4   3      402.77      343.90     17.88 o 
   5   4   3      468.37      528.03     22.59 o 
   6   4   3     1146.77     1043.33     30.66 o 
   7   4   3      294.79      369.30     60.68 o 
   8   4   3       57.57       59.93     42.70 o 
   9   4   3        2.73      -29.96     29.96 o 
  10   4   3      153.99      148.32     48.69 o 
  11   4   3        4.24       43.45     41.20 o 
 -12   5   3       39.38      149.07     47.94 o 
 -11   5   3      519.64      415.74     69.67 o 
 -10   5   3        2.06       16.59     20.07 o 
  -9   5   3       55.29       49.93     21.60 o 
  -8   5   3       42.32       59.77     21.60 o 
  -7   5   3     1546.73     1255.68    124.72 o 
  -6   5   3      351.35      331.34     33.59 o 
  -5   5   3      610.06      661.08     40.16 o 
  -4   5   3     4260.27     4400.83     84.03 o 
  -3   5   3     3123.43     3296.45     58.20 o 
  -2   5   3      274.88      366.59     17.95 o 
  -1   5   3      615.63      620.51     22.81 o 
   0   5   3      341.97      307.87     18.51 o 
   1   5   3       26.93       23.26      9.45 o 
   2   5   3     4222.13     4162.62     64.42 o 
   3   5   3      436.59      363.09     21.56 o 
   4   5   3     1343.18     1286.94     52.79 o 
   5   5   3       65.03       77.94     11.75 o 
   6   5   3      202.78      245.70     29.38 o 
   7   5   3       19.88       38.95     35.21 o 
   8   5   3       49.35       90.64     47.19 o 
   9   5   3       39.80       62.92     45.69 o 
  10   5   3       26.75       35.96     41.95 o 
 -11   6   3        0.17       44.73     40.08 o 
 -10   6   3      289.40      315.41     50.94 o 
  -9   6   3     1363.03     1281.40     63.32 o 
  -8   6   3      235.51      210.51     32.92 o 
  -7   6   3      444.07      484.40     57.31 o 
  -6   6   3      230.80      154.52     28.25 o 
  -5   6   3      532.55      538.50     83.15 o 
  -4   6   3      421.39      405.15     34.16 o 
  -3   6   3      705.12      644.71     23.84 o 
  -2   6   3      155.27      147.70     14.36 o 
  -1   6   3      811.15      777.85     26.80 o 
   0   6   3     3978.96     4011.81     64.65 o 
   1   6   3     4162.50     4199.25     75.60 o 
   2   6   3      152.89      162.77     16.55 o 
   3   6   3      288.65      347.91     31.15 o 
   4   6   3      106.72      109.13     16.31 o 
   5   6   3       64.11       77.51     18.94 o 
   6   6   3      147.55      196.26     50.19 o 
   7   6   3       59.25      125.85     47.94 o 
   8   6   3      151.86      228.47     58.43 o 
   9   6   3      152.06      192.52     59.18 o 
  10   6   3      444.75      543.84     84.65 o 
 -11   7   3      179.23      215.40     37.00 o 
 -10   7   3        0.16       35.01     23.04 o 
  -9   7   3       12.57       48.66     30.71 o 
  -8   7   3       40.53       55.89     22.86 o 
  -7   7   3      705.75      645.17     61.43 o 
  -6   7   3       74.24       90.02     25.16 o 
  -5   7   3      402.87      390.58     38.13 o 
  -4   7   3     1242.21     1134.46     49.76 o 
  -3   7   3      448.33      516.83     64.42 o 
  -2   7   3       38.45       46.16     13.70 o 
  -1   7   3     2720.19     2469.50     52.74 o 
   0   7   3       76.63      131.94     19.09 o 
   1   7   3     1578.88     1576.17     41.21 o 
   2   7   3      531.17      614.14     29.72 o 
   3   7   3     2145.58     2075.90     50.05 o 
   4   7   3        0.26        4.23     10.93 o 
   5   7   3      131.73      165.55     44.95 o 
   6   7   3      361.18      307.13     59.18 o 
   7   7   3      213.89      241.96     60.68 o 
   8   7   3      147.40       84.65     50.94 o 
   9   7   3      785.08      952.84    110.86 o 
 -11   8   3        7.07       15.83     22.82 o 
 -10   8   3        2.98       29.81     25.22 o 
  -9   8   3       46.31       64.91     27.67 o 
  -8   8   3      217.08      181.82     50.56 o 
  -7   8   3      278.22      317.71     40.39 o 
  -6   8   3      255.87      203.79     32.49 o 
  -5   8   3       53.40       82.35     23.29 o 
  -4   8   3      594.24      582.48     44.23 o 
  -3   8   3     1363.38     1258.79    125.85 o 
  -2   8   3      125.86      139.28     38.95 o 
  -1   8   3        0.90        4.23     12.47 o 
   0   8   3      760.90      704.55     29.72 o 
   1   8   3     3287.17     3344.10     65.96 o 
   2   8   3     4997.46     5070.35     85.00 o 
   3   8   3      135.14      186.84     21.79 o 
   4   8   3      437.23      518.22     39.70 o 
   5   8   3       47.62       36.71     37.45 o 
   6   8   3      289.11      351.32     67.42 o 
   7   8   3      804.04      705.64     90.64 o 
   8   8   3       51.87       51.69     44.95 o 
   9   8   3       14.63       -7.49     38.95 o 
 -10   9   3      116.24       94.01     44.57 o 
  -9   9   3      497.81      474.83     76.41 o 
  -8   9   3      211.05      251.85     53.93 o 
  -7   9   3      297.64      322.70     43.93 o 
  -6   9   3      119.10       89.81     28.06 o 
  -5   9   3      177.68      200.39     61.05 o 
  -4   9   3        4.01       10.07     19.51 o 
  -3   9   3      239.39      248.70     33.36 o 
  -2   9   3        1.98      -11.64     14.80 o 
  -1   9   3      396.15      376.28     35.58 o 
   0   9   3      220.09      247.95     24.06 o 
   1   9   3      620.19      699.92     37.19 o 
   2   9   3       32.39       69.20     15.71 o 
   3   9   3        8.17       25.92     16.21 o 
   4   9   3      811.16      693.65     77.16 o 
   5   9   3      152.08      250.94     59.93 o 
   6   9   3       11.49      -25.47     33.71 o 
   7   9   3      202.68      133.34     53.19 o 
   8   9   3      106.63      144.57     52.44 o 
  -9  10   3      129.02      180.47     39.33 o 
  -8  10   3       46.38       90.69     31.49 o 
  -7  10   3      286.53      320.92     43.64 o 
  -6  10   3      139.40      131.46     31.96 o 
  -5  10   3       75.15       55.73     27.00 o 
  -4  10   3        0.20        8.19     20.39 o 
  -3  10   3      185.54      170.60     29.31 o 
  -2  10   3      563.25      587.28     45.54 o 
  -1  10   3        8.36       14.23     19.58 o 
   0  10   3     2393.32     2463.60     77.60 o 
   1  10   3       62.92      104.94     18.57 o 
   2  10   3       46.74       57.22     21.72 o 
   3  10   3     1693.29     1521.00     63.23 o 
   4  10   3       21.01       54.68     39.70 o 
   5  10   3       92.09       86.14     44.95 o 
   6  10   3      121.65      137.08     50.19 o 
   7  10   3      206.76      214.24     58.43 o 
  -9  11   3      259.35      253.42     62.17 o 
  -8  11   3       70.73       80.13     30.94 o 
  -7  11   3       42.18       79.19     28.06 o 
  -6  11   3        7.94      -23.00     23.00 o 
  -5  11   3       60.12       43.11     25.90 o 
  -4  11   3      538.18      580.83     52.31 o 
  -3  11   3        3.58       -8.73     43.82 o 
  -2  11   3       75.91       65.47     24.52 o 
  -1  11   3      217.24      248.34     34.08 o 
   0  11   3       15.93       55.64     20.64 o 
   1  11   3       78.32      118.35     23.57 o 
   2  11   3        7.98       28.23     19.60 o 
   3  11   3        8.17       56.18     37.45 o 
   4  11   3       83.21      113.86     43.45 o 
   5  11   3       53.26       97.38     43.45 o 
   6  11   3      964.19      998.53    108.62 o 
   7  11   3       14.01       25.47     39.70 o 
  -8  12   3       53.22       97.98     56.93 o 
  -7  12   3        9.79       34.51     26.75 o 
  -6  12   3      323.77      323.91     45.82 o 
  -5  12   3        9.97       23.84     32.96 o 
  -4  12   3        5.33      -21.17     21.17 o 
  -3  12   3      394.20      388.00     44.74 o 
  -2  12   3      116.29       88.91     26.18 o 
  -1  12   3       71.56      107.57     44.95 o 
   0  12   3      531.64      609.18     48.41 o 
   1  12   3       61.56      107.87     33.71 o 
   3  12   3       46.07       84.65     38.95 o 
   4  12   3      786.97      707.14     87.64 o 
   5  12   3      293.58      223.98     55.43 o 
  -6  13   3      122.65       96.33     30.71 o 
  -5  13   3       15.69       65.25     28.33 o 
  -4  13   3      347.27      313.93     42.62 o 
  -3  13   3        0.50       40.42     24.74 o 
  -2  13   3       42.23        8.53     20.97 o 
  -1  13   3      317.52      325.83     63.30 o 
   0  13   3       84.31      139.33     39.70 o 
   1  13   3       15.89       84.65     32.96 o 
   4  13   3      110.15      180.53     53.19 o 
  -4  14   3       84.95       80.63     29.92 o 
  -3  14   3      143.90      162.60     32.85 o 
  -2  14   3        5.27       12.54     45.32 o 
  -1  14   3       11.53       43.45     31.46 o 
   0  14   3      341.69      281.66     51.69 o 
  -3 -14   4       15.86       -5.99     37.45 o 
  -2 -14   4        5.30       -3.00     36.71 o 
  -1 -14   4      109.25      178.28     55.43 o 
   0 -14   4      122.80      181.28     52.44 o 
   1 -14   4       30.96      -32.21     32.21 o 
   2 -14   4      118.78      128.48     30.48 o 
   3 -14   4       83.37      128.50     61.43 o 
  -5 -13   4        0.60       74.16     41.95 o 
  -4 -13   4       11.86       -1.50     32.21 o 
  -3 -13   4      259.12      319.86     65.92 o 
  -2 -13   4        2.44      -35.21     35.21 o 
  -1 -13   4        0.34      -19.48     33.71 o 
   0 -13   4       73.63       32.96     41.95 o 
   1 -13   4        1.98      -14.98     38.20 o 
   2 -13   4      326.26      375.94     44.34 o 
   3 -13   4       41.55       58.55     25.92 o 
   4 -13   4       69.21       76.09     26.95 o 
   5 -13   4       59.18      118.30     32.57 o 
  -7 -12   4       84.70      126.03     78.28 o 
  -6 -12   4        4.79       87.56     28.86 o 
  -5 -12   4       21.04       52.25     51.31 o 
  -4 -12   4      258.57      368.86     44.36 o 
  -3 -12   4      176.94      217.98     52.44 o 
  -2 -12   4      112.33      101.88     42.70 o 
  -1 -12   4        1.00       68.92     39.70 o 
   0 -12   4     1702.31     1627.77    112.36 o 
   1 -12   4       32.46        8.35     21.41 o 
   2 -12   4      115.74       93.72     28.06 o 
   3 -12   4      159.70      145.77     32.74 o 
   4 -12   4        6.56       64.02     23.82 o 
   5 -12   4       21.19       60.95     55.43 o 
   6 -12   4      145.81      130.29     32.84 o 
  -8 -11   4       14.83       90.48     30.37 o 
  -7 -11   4       87.79       95.86     43.07 o 
  -6 -11   4      498.55      501.37     52.44 o 
  -5 -11   4        3.21        8.78     22.17 o 
  -4 -11   4       10.39       36.66     36.71 o 
  -3 -11   4      236.53      299.88     39.35 o 
  -2 -11   4      519.44      597.02     78.65 o 
  -1 -11   4     1126.01     1077.19     95.88 o 
   0 -11   4      723.65      659.14     48.07 o 
   1 -11   4      477.27      510.21    155.81 o 
   2 -11   4      134.15      102.43     27.54 o 
   3 -11   4      350.96      315.76     40.82 o 
   4 -11   4      526.55      429.41     46.86 o 
   5 -11   4       11.62       30.08     24.35 o 
   6 -11   4        0.01       -8.83     22.51 o 
   7 -11   4       67.66      123.17     31.49 o 
  -9 -10   4       30.40       25.07     26.65 o 
  -8 -10   4       17.57        8.67     30.34 o 
  -7 -10   4       76.90      107.67     31.77 o 
  -6 -10   4       30.78       47.41     25.89 o 
  -5 -10   4      579.90      672.05     55.83 o 
  -4 -10   4     1037.26     1095.97     61.44 o 
  -3 -10   4      233.78      198.05     33.38 o 
  -2 -10   4      243.65      321.00     36.79 o 
  -1 -10   4       75.47      122.85     41.20 o 
   0 -10   4     1366.32     1221.73     83.52 o 
   1 -10   4       63.97       71.71     29.21 o 
   2 -10   4      425.57      382.30     39.78 o 
   3 -10   4       98.49      115.29     28.25 o 
   4 -10   4       61.52       15.26     21.11 o 
   5 -10   4       32.47        6.18     21.21 o 
   6 -10   4      472.75      421.67     48.45 o 
   7 -10   4      127.74      151.54     32.19 o 
   8 -10   4       61.58       88.04     28.06 o 
  -9  -9   4       11.17       12.27     26.12 o 
  -8  -9   4      134.24      113.86     31.57 o 
  -7  -9   4       65.44       88.26     33.71 o 
  -6  -9   4      291.21      279.20     40.83 o 
  -5  -9   4     1372.91     1272.30     61.62 o 
  -4  -9   4      128.30      176.61     29.84 o 
  -3  -9   4     1894.71     1752.04    200.38 o 
  -2  -9   4      320.71      398.14     38.14 o 
  -1  -9   4        9.97       10.84     11.86 o 
   0  -9   4     2719.65     2526.30     74.41 o 
   1  -9   4      178.71      218.54     30.96 o 
   2  -9   4       26.39       39.50     20.11 o 
   3  -9   4       39.05        6.98     20.39 o 
   4  -9   4      746.78      634.66     49.76 o 
   5  -9   4      186.78      149.00     31.51 o 
   6  -9   4       55.04       77.55     28.90 o 
   7  -9   4      811.41      796.64     92.51 o 
   8  -9   4        3.25       17.60     24.90 o 
   9  -9   4       92.87      106.79     31.25 o 
 -10  -8   4      160.53      127.71     36.02 o 
  -9  -8   4       29.76       51.13     29.15 o 
  -8  -8   4      150.38      124.89     42.32 o 
  -7  -8   4     1898.41     1835.70     89.14 o 
  -6  -8   4      217.54      233.19     58.80 o 
  -5  -8   4       69.92       95.75     26.47 o 
  -4  -8   4      469.24      451.18     41.58 o 
  -3  -8   4       87.97       96.48     24.42 o 
  -2  -8   4      127.34      112.47     23.04 o 
  -1  -8   4      120.22      131.52     17.51 o 
   0  -8   4       38.06       33.78     11.86 o 
   1  -8   4        1.02        4.43     16.32 o 
   2  -8   4      331.52      349.59     34.85 o 
   3  -8   4     2689.62     2331.11    276.04 o 
   4  -8   4        0.21       19.09     19.86 o 
   5  -8   4       40.36        9.13     20.14 o 
   6  -8   4      556.50      488.33     47.88 o 
   7  -8   4        1.40       13.08     21.70 o 
   8  -8   4       69.44       62.23     29.76 o 
   9  -8   4      147.66      161.05     48.69 o 
 -10  -7   4      101.69       78.19     30.44 o 
  -9  -7   4     1516.05     1379.61     59.49 o 
  -8  -7   4       19.98        7.92     19.75 o 
  -7  -7   4     1339.59     1202.47     68.17 o 
  -6  -7   4       48.86       12.36     19.60 o 
  -5  -7   4      392.65      386.28     51.69 o 
  -4  -7   4      526.94      563.02     43.17 o 
  -3  -7   4      119.15      114.76     23.29 o 
  -2  -7   4       15.48       56.48     12.64 o 
  -1  -7   4     1197.99     1149.26     35.06 o 
   0  -7   4     3942.65     3937.49     67.37 o 
   1  -7   4     3431.47     3297.39     95.51 o 
   2  -7   4       10.97       -9.08     14.80 o 
   3  -7   4      582.25      571.64     42.05 o 
   4  -7   4      776.35      640.89     45.55 o 
   5  -7   4      366.15      397.77     40.21 o 
   6  -7   4        3.61       42.32     20.66 o 
   7  -7   4      360.59      372.58     43.42 o 
   8  -7   4       20.11       20.83     23.04 o 
   9  -7   4       13.77       44.49     24.09 o 
  10  -7   4       52.18      101.20     42.70 o 
 -11  -6   4      215.39      261.96     33.99 o 
 -10  -6   4      452.06      515.11     43.50 o 
  -9  -6   4     1332.44     1278.07     80.19 o 
  -8  -6   4        9.59      -16.99     17.71 o 
  -7  -6   4      151.41      153.55     29.31 o 
  -6  -6   4       27.95       36.62     16.13 o 
  -5  -6   4      135.30      142.86     27.00 o 
  -4  -6   4     1257.99     1175.83     51.63 o 
  -3  -6   4       71.94      127.06     22.39 o 
  -2  -6   4       42.50       67.50     12.09 o 
  -1  -6   4     2629.55     2541.04     72.54 o 
   0  -6   4       32.99       38.50     11.50 o 
   1  -6   4     2736.18     2712.76     50.48 o 
   2  -6   4        6.10        6.14     16.11 o 
   3  -6   4      936.05      878.82     43.17 o 
   4  -6   4        4.41       -0.54     16.15 o 
   5  -6   4      174.79      145.54     27.77 o 
   6  -6   4      635.00      609.39     47.93 o 
   7  -6   4        0.32      -10.91     19.48 o 
   8  -6   4       10.95       23.64     40.08 o 
   9  -6   4       52.28       82.43     76.41 o 
  10  -6   4        3.13       36.50     23.99 o 
 -11  -5   4       15.52       25.12     37.16 o 
 -10  -5   4       72.24       81.28     24.56 o 
  -9  -5   4        9.59       33.69     20.18 o 
  -8  -5   4      377.25      409.59     36.05 o 
  -7  -5   4      284.50      293.43     29.12 o 
  -6  -5   4      682.46      718.28     38.34 o 
  -5  -5   4      419.64      405.85     42.16 o 
  -4  -5   4       77.73       77.43     22.10 o 
  -3  -5   4    14200.90    14726.19    206.30 o 
  -2  -5   4      848.12      946.53     27.70 o 
  -1  -5   4      324.57      366.79     21.43 o 
   0  -5   4      835.96      829.20     30.89 o 
   1  -5   4     1163.38     1121.85     30.61 o 
   2  -5   4      742.63      819.82     27.09 o 
   3  -5   4      133.40      114.79     21.64 o 
   4  -5   4        6.38      -16.11     16.11 o 
   5  -5   4     1030.88      975.64     48.19 o 
   6  -5   4        2.42      -14.20     16.63 o 
   7  -5   4     1872.97     1774.17     69.91 o 
   8  -5   4       15.42       27.65     23.23 o 
   9  -5   4       14.78       20.70     21.70 o 
  10  -5   4       20.98       21.16     24.63 o 
 -12  -4   4       72.06      116.91     27.21 o 
 -11  -4   4       89.53       97.18     26.42 o 
 -10  -4   4      496.62      550.08     44.59 o 
  -9  -4   4        5.33        6.42     20.16 o 
  -8  -4   4       98.94      116.94     23.58 o 
  -7  -4   4      448.44      436.77     33.26 o 
  -6  -4   4      209.94      234.70     23.68 o 
  -5  -4   4     1200.99     1143.68     38.70 o 
  -4  -4   4     3088.51     2887.30     92.77 o 
  -3  -4   4     1155.21     1126.97     42.09 o 
  -2  -4   4      198.37      173.42     19.86 o 
  -1  -4   4     1010.95     1069.49     27.31 o 
   0  -4   4     1076.73     1036.16     27.65 o 
   1  -4   4      600.84      647.13     22.37 o 
   2  -4   4     2559.63     2453.88     43.74 o 
   3  -4   4     1979.04     2037.18     56.07 o 
   4  -4   4      381.44      411.24     35.96 o 
   5  -4   4      352.91      338.85     52.44 o 
   6  -4   4     2234.49     2082.95    106.74 o 
   7  -4   4       18.41       21.72     58.43 o 
   8  -4   4       39.60       58.79     22.70 o 
   9  -4   4       10.67       60.44     22.82 o 
  10  -4   4       59.53      105.77     28.78 o 
  11  -4   4       37.99       19.04     23.21 o 
 -12  -3   4      112.37      180.42     30.31 o 
 -11  -3   4      297.44      315.16     37.66 o 
 -10  -3   4      844.82      871.86     54.01 o 
  -9  -3   4      135.88      135.05     25.20 o 
  -8  -3   4        2.90       23.67     17.59 o 
  -7  -3   4      291.57      334.55     29.40 o 
  -6  -3   4     1900.54     1788.28     50.23 o 
  -5  -3   4      464.25      512.24     31.81 o 
  -4  -3   4       14.50       29.25     11.38 o 
  -3  -3   4      528.64      474.46     26.42 o 
  -2  -3   4      796.89      766.28     31.51 o 
  -1  -3   4     1304.46     1464.18     29.98 o 
   0  -3   4      863.71      794.35     23.37 o 
   1  -3   4     2362.95     2496.44     42.28 o 
   2  -3   4     3388.55     3320.64     52.19 o 
   3  -3   4      753.98      655.32     24.21 o 
   4  -3   4      751.26      727.77     26.03 o 
   5  -3   4        4.88       -3.59      8.80 o 
   6  -3   4        1.18      -11.60     14.92 o 
   7  -3   4     1257.30     1313.82     66.29 o 
   8  -3   4      315.29      274.54     73.04 o 
   9  -3   4      240.86      286.16     37.07 o 
  10  -3   4      121.49      219.60     35.75 o 
  11  -3   4       74.49       90.64     38.95 o 
 -12  -2   4      355.89      372.23     39.65 o 
 -11  -2   4      234.13      274.74     34.63 o 
 -10  -2   4      106.18       98.29     24.61 o 
  -9  -2   4      227.30      253.66     49.02 o 
  -8  -2   4      394.61      383.97     38.59 o 
  -7  -2   4       42.16       63.02     16.70 o 
  -6  -2   4      206.54      211.87     22.02 o 
  -5  -2   4      854.31      987.23     34.13 o 
  -4  -2   4     2394.41     2536.54     50.23 o 
  -3  -2   4       62.32       47.08     11.03 o 
  -2  -2   4      385.96      380.02     18.57 o 
  -1  -2   4      743.99      859.94     61.80 o 
   0  -2   4     2357.93     2500.96     39.47 o 
   1  -2   4      872.14      878.72     23.73 o 
   2  -2   4      412.93      366.38     17.62 o 
   3  -2   4      479.65      541.15     21.97 o 
   4  -2   4     1527.18     1632.75     38.47 o 
   5  -2   4       23.70       20.38     10.63 o 
   6  -2   4     1094.92     1071.27     36.29 o 
   7  -2   4        0.07      -15.33     15.33 o 
   8  -2   4        8.78       33.71     20.47 o 
   9  -2   4       14.92        8.33     18.66 o 
  10  -2   4      229.32      376.79     60.68 o 
 -12  -1   4        0.57       16.11     29.69 o 
 -11  -1   4        2.70       -5.35     28.27 o 
 -10  -1   4      887.98      917.96     51.26 o 
  -9  -1   4      573.73      659.66     50.55 o 
  -8  -1   4     1148.86     1069.30     54.80 o 
  -7  -1   4       21.45       37.08     18.54 o 
  -6  -1   4     2788.13     2726.31     72.83 o 
  -5  -1   4      413.65      480.44     79.03 o 
  -4  -1   4     4144.49     4419.68     93.77 o 
  -3  -1   4     4669.19     5084.69     68.82 o 
  -2  -1   4        7.28       23.32      8.63 o 
  -1  -1   4     2065.43     2316.99     47.30 o 
   0  -1   4     1656.26     1804.88     39.63 o 
   1  -1   4     1721.58     1713.77     31.34 o 
   2  -1   4        0.90       -5.10      7.34 o 
   3  -1   4      833.55      879.81     25.88 o 
   4  -1   4     2509.43     2581.77     59.05 o 
   5  -1   4       24.70       30.05     17.68 o 
   6  -1   4      309.84      304.04     23.75 o 
   7  -1   4     1051.72     1090.09     39.55 o 
   8  -1   4      279.91      309.32     34.62 o 
   9  -1   4      136.47      119.10     25.41 o 
  10  -1   4      756.84      829.24     82.40 o 
 -12   0   4      256.92      372.30     71.16 o 
 -11   0   4      101.39      105.62     44.20 o 
 -10   0   4       12.99       25.78     22.67 o 
  -9   0   4       52.77       46.35     21.11 o 
  -8   0   4      545.96      512.39     62.55 o 
  -7   0   4      969.47      911.43     43.88 o 
  -6   0   4       44.46       42.45      9.98 o 
  -5   0   4     1134.61     1149.67     29.90 o 
  -4   0   4    18654.72    20619.34    245.77 o 
  -3   0   4     6714.00     7457.24    109.63 o 
  -2   0   4     2043.07     2408.85     38.43 o 
  -1   0   4       20.43       42.92     16.85 o 
   0   0   4     1223.86     1266.20     32.79 o 
   1   0   4      219.35      226.10     17.74 o 
   2   0   4      217.29      204.68     28.47 o 
   3   0   4     3515.78     3313.61     52.32 o 
   4   0   4       80.56       66.36     11.90 o 
   5   0   4       28.50       33.92     11.35 o 
   6   0   4     2462.21     2351.72     53.48 o 
   7   0   4        3.42        4.52     13.03 o 
   8   0   4      366.81      396.88     31.81 o 
   9   0   4        2.01       20.97     24.72 o 
 -12   1   4        1.12       38.95     39.70 o 
 -11   1   4        1.47      -29.21     29.21 o 
 -10   1   4      210.11      199.26     50.94 o 
  -9   1   4      855.35      788.38     49.13 o 
  -8   1   4      221.82      236.41     35.21 o 
  -7   1   4      743.77      746.99     36.34 o 
  -6   1   4      504.12      509.82     24.95 o 
  -5   1   4      557.75      539.91     23.16 o 
  -4   1   4      173.67      221.10     16.80 o 
  -3   1   4     9581.66    10037.33    106.72 o 
  -2   1   4     2180.39     2369.07     38.74 o 
  -1   1   4        0.50        8.24      9.00 o 
   0   1   4     1627.99     1621.29     38.86 o 
   1   1   4     1078.80     1061.87     33.36 o 
   2   1   4       85.83       61.37     14.27 o 
   3   1   4      316.44      324.66     17.49 o 
   4   1   4     1440.92     1184.40     32.13 o 
   5   1   4     1347.98     1309.96     36.76 o 
   6   1   4      665.30      669.19     29.90 o 
   7   1   4      595.13      640.62     32.60 o 
   8   1   4      786.24      764.27     49.12 o 
   9   1   4       33.23        8.16     20.92 o 
 -12   2   4       49.84       99.63     44.20 o 
 -11   2   4      218.75      274.17     59.93 o 
 -10   2   4      687.92      718.37     84.65 o 
  -9   2   4       62.91       95.13     39.70 o 
  -8   2   4      556.07      654.79     33.04 o 
  -7   2   4      744.27      737.30     40.39 o 
  -6   2   4     1268.06     1193.12     43.57 o 
  -5   2   4     1552.32     1474.01     45.60 o 
  -4   2   4      239.40      302.10     17.55 o 
  -3   2   4     1318.55     1273.80     29.52 o 
  -2   2   4      185.03      163.30     12.53 o 
  -1   2   4      109.66      128.00     14.80 o 
   0   2   4     1572.12     1518.14     94.76 o 
   1   2   4     4898.34     5027.33     84.27 o 
   2   2   4     4187.92     4347.62     79.56 o 
   3   2   4     3194.00     3029.04     40.76 o 
   4   2   4      334.37      360.85     24.85 o 
   5   2   4      775.14      677.40     27.54 o 
   6   2   4      163.27      181.83     19.45 o 
   7   2   4       77.81       91.49     21.62 o 
   8   2   4       20.86       18.34     18.66 o 
   9   2   4      609.65      664.44     81.65 o 
  10   2   4      177.93      235.21     53.19 o 
 -12   3   4       43.95       71.16     41.20 o 
 -11   3   4        0.65      -32.96     32.96 o 
 -10   3   4      198.88      243.45     55.43 o 
  -9   3   4      286.05      321.56     43.07 o 
  -8   3   4      355.91      330.00     34.18 o 
  -7   3   4      257.43      302.79     22.49 o 
  -6   3   4       26.13       17.43     11.70 o 
  -5   3   4      377.75      390.15     21.64 o 
  -4   3   4       81.70       91.11     12.65 o 
  -3   3   4     2229.57     2271.92     41.56 o 
  -2   3   4      877.62      824.36     28.51 o 
  -1   3   4       42.63       75.88     10.03 o 
   0   3   4     3677.14     3712.23     69.62 o 
   1   3   4    10431.77    11095.81    152.33 o 
   2   3   4      124.14      150.83     19.20 o 
   3   3   4      607.75      541.85     17.60 o 
   4   3   4       60.43       39.48      9.13 o 
   5   3   4       75.76       69.60     11.81 o 
   6   3   4      138.35      136.33     23.42 o 
   7   3   4      984.58     1027.67     59.55 o 
   8   3   4      180.18      212.74     52.44 o 
   9   3   4       42.82       33.71     41.20 o 
  10   3   4      110.30      116.11     46.44 o 
  11   3   4      420.38      441.21     66.67 o 
 -12   4   4      261.66      189.52     54.68 o 
 -11   4   4       29.31       90.64     41.20 o 
 -10   4   4       27.17       -6.74     28.47 o 
  -9   4   4      178.83      176.27     29.34 o 
  -8   4   4      535.86      465.30     40.50 o 
  -7   4   4       67.22       77.34     18.84 o 
  -6   4   4      275.91      263.24     28.16 o 
  -5   4   4     1046.57      960.68     29.66 o 
  -4   4   4      944.12      890.09     28.10 o 
  -3   4   4      292.55      304.86     26.13 o 
  -2   4   4       15.20       18.71     12.18 o 
  -1   4   4      506.77      408.28     18.68 o 
   0   4   4      474.00      491.60     19.59 o 
   1   4   4     3427.94     3088.19     92.51 o 
   2   4   4      138.70      154.72     17.58 o 
   3   4   4       32.15       52.52     18.34 o 
   4   4   4       82.68       88.39     10.75 o 
   5   4   4     1190.62     1151.61     47.33 o 
   6   4   4      800.25      803.35     51.69 o 
   7   4   4        1.92        6.12     16.67 o 
   8   4   4      640.45      629.98     80.90 o 
   9   4   4      360.78      248.70     62.17 o 
  10   4   4        8.04       80.15     45.69 o 
 -12   5   4       13.89       26.97     32.21 o 
 -11   5   4       21.01       49.44     33.71 o 
 -10   5   4      145.91      165.42     40.08 o 
  -9   5   4      591.75      508.60     46.07 o 
  -8   5   4      831.90      893.30     53.25 o 
  -7   5   4      314.90      291.49     47.57 o 
  -6   5   4     3802.20     3558.36     88.87 o 
  -5   5   4       17.75       27.68     15.65 o 
  -4   5   4     1525.08     1553.06     37.10 o 
  -3   5   4     3580.70     3334.35     56.46 o 
  -2   5   4      248.90      296.33     29.24 o 
  -1   5   4        9.84        9.51      8.51 o 
   0   5   4     2341.37     2240.82     43.76 o 
   1   5   4     2244.67     2383.11     45.37 o 
   2   5   4       52.27       66.29     11.64 o 
   3   5   4      715.50      682.75     26.72 o 
   4   5   4     1901.52     1966.09     72.66 o 
   5   5   4     1404.73     1240.12    127.72 o 
   6   5   4      137.77      201.35     39.33 o 
   7   5   4      401.22      421.74     67.42 o 
   8   5   4       54.72       41.20     41.20 o 
   9   5   4      173.72      228.47     58.43 o 
  10   5   4        1.05       -9.74     42.70 o 
 -12   6   4      102.78      -11.24     35.96 o 
 -11   6   4      205.38      206.75     53.93 o 
 -10   6   4      297.08      272.75     39.62 o 
  -9   6   4      452.18      427.33     45.22 o 
  -8   6   4     1941.93     1678.67     67.94 o 
  -7   6   4      288.96      280.66     36.05 o 
  -6   6   4      543.18      577.32     42.87 o 
  -5   6   4     1126.50      945.23     45.54 o 
  -4   6   4       99.35       93.25     20.35 o 
  -3   6   4      253.17      247.32     18.34 o 
  -2   6   4      398.91      452.38     21.83 o 
  -1   6   4       98.47      115.60     14.83 o 
   0   6   4     1410.97     1232.72     42.79 o 
   1   6   4     2478.65     2516.57     50.17 o 
   2   6   4     1092.31     1124.74     33.38 o 
   3   6   4      102.08      113.56     15.44 o 
   4   6   4     1184.64     1093.60     47.15 o 
   5   6   4       51.60       47.59     18.98 o 
   6   6   4       60.85       21.72     34.46 o 
   7   6   4      313.54      274.17     59.93 o 
   8   6   4      214.63      194.76     59.18 o 
   9   6   4       19.29        8.24     38.95 o 
  10   6   4      483.45      558.82     87.64 o 
 -11   7   4       99.48       70.07     28.27 o 
 -10   7   4       11.10       35.33     24.37 o 
  -9   7   4       65.78       55.59     25.36 o 
  -8   7   4      526.99      488.30     47.31 o 
  -7   7   4        1.08       18.66     25.09 o 
  -6   7   4     1879.57     1739.47     66.97 o 
  -5   7   4      643.33      710.95     73.04 o 
  -4   7   4       33.69       22.00     21.35 o 
  -3   7   4      167.08      154.97     23.57 o 
  -2   7   4     1149.40     1084.98     33.72 o 
  -1   7   4       19.57        5.43     10.64 o 
   0   7   4     3651.27     3662.52     65.47 o 
   1   7   4     1164.84     1101.67     34.93 o 
   2   7   4        2.98        1.55      9.93 o 
   3   7   4       38.22       30.57     31.46 o 
   4   7   4      876.49      861.00     46.56 o 
   5   7   4      198.30      242.01     55.43 o 
   6   7   4      219.98      227.72     53.19 o 
   7   7   4      297.31      262.18     62.17 o 
   8   7   4      461.84      412.00     77.91 o 
   9   7   4      158.23      191.02     63.67 o 
 -11   8   4       43.72       89.27     29.23 o 
 -10   8   4      216.88      269.33     49.07 o 
  -9   8   4      951.96     1005.81     67.80 o 
  -8   8   4       30.64       67.04     26.34 o 
  -7   8   4       14.17       42.44     28.84 o 
  -6   8   4      202.21      162.87     40.45 o 
  -5   8   4        4.30       48.69     21.19 o 
  -4   8   4       63.51       34.46     19.60 o 
  -3   8   4       73.22       74.91     21.19 o 
  -2   8   4      972.16      911.77     43.88 o 
  -1   8   4      227.99      243.54     25.98 o 
   0   8   4      351.11      362.44     30.69 o 
   1   8   4      125.52      149.78     18.90 o 
   2   8   4        1.87        6.80     14.27 o 
   3   8   4      670.87      721.48     46.07 o 
   4   8   4      170.02      217.01     40.83 o 
   5   8   4       82.07       75.66     40.45 o 
   6   8   4      332.54      315.37     63.67 o 
   7   8   4       71.32       17.98     43.45 o 
   8   8   4      349.19      489.90     84.65 o 
   9   8   4       29.25       61.43     46.44 o 
 -10   9   4      383.01      362.66     47.11 o 
  -9   9   4      210.15      180.93     36.79 o 
  -8   9   4       71.68       50.75     28.09 o 
  -7   9   4      142.22      145.63     49.44 o 
  -6   9   4      566.71      572.69     68.92 o 
  -5   9   4      168.62      195.56     32.84 o 
  -4   9   4      102.15       82.59     24.30 o 
  -3   9   4      967.86      884.19     50.77 o 
  -2   9   4       54.56       59.83     19.58 o 
  -1   9   4       42.55       64.21     27.72 o 
   0   9   4      437.03      433.99     28.95 o 
   1   9   4      205.78      208.21     34.07 o 
   2   9   4      448.00      432.77     72.29 o 
   3   9   4      146.30      228.16     30.92 o 
   4   9   4     1474.28     1377.80    117.98 o 
   5   9   4      517.03      395.52     68.17 o 
   6   9   4      227.63      258.43     64.42 o 
   7   9   4      550.72      473.42     80.90 o 
   8   9   4       63.63       23.97     42.70 o 
  -9  10   4      136.90      165.94     37.06 o 
  -8  10   4        2.71       19.01     26.23 o 
  -7  10   4      864.48      905.33     82.77 o 
  -6  10   4      180.61      195.50     38.20 o 
  -5  10   4       96.20      118.65     28.86 o 
  -4  10   4        0.61       40.97     23.04 o 
  -3  10   4      113.33      142.67     28.16 o 
  -2  10   4     1365.71     1385.45     73.79 o 
  -1  10   4       86.95       76.02     23.22 o 
   0  10   4       87.49       56.95     17.48 o 
   1  10   4      898.52      948.54     48.41 o 
   2  10   4        1.84      -16.34     16.34 o 
   3  10   4      421.24      430.24     42.62 o 
   4  10   4      151.32      133.34     49.44 o 
   5  10   4      219.38      230.72     57.68 o 
   6  10   4      102.69      182.78     57.68 o 
   7  10   4        0.25       59.18     47.19 o 
  -9  11   4      335.14      308.26     59.55 o 
  -8  11   4        0.42       19.03     43.45 o 
  -7  11   4      280.47      317.46     46.44 o 
  -6  11   4      134.95      196.20     43.82 o 
  -5  11   4      155.44      142.89     32.04 o 
  -4  11   4      207.10      204.47     51.31 o 
  -3  11   4      628.66      516.27     48.94 o 
  -2  11   4      126.96      211.48     44.95 o 
  -1  11   4       70.56       67.36     22.51 o 
   0  11   4       33.53       44.20     28.47 o 
   1  11   4       95.27      156.56     38.95 o 
   2  11   4       72.28       72.14     61.05 o 
   3  11   4      212.67      312.37     59.18 o 
   4  11   4      352.89      422.49     74.91 o 
   5  11   4       75.09       63.67     41.95 o 
   6  11   4       11.74       68.17     44.95 o 
  -8  12   4        0.75       58.70     30.18 o 
  -7  12   4       12.94       32.32     26.34 o 
  -6  12   4       45.13       73.63     29.31 o 
  -5  12   4      439.08      430.54     49.49 o 
  -4  12   4       10.43       84.33     44.20 o 
  -3  12   4      253.71      269.70     40.45 o 
  -2  12   4        1.96       -0.04     16.16 o 
  -1  12   4      515.80      546.08     69.67 o 
   0  12   4      183.68      149.82     40.45 o 
   1  12   4      733.52      827.74     80.15 o 
   2  12   4        7.66       37.45     27.72 o 
   3  12   4      114.76      122.10     43.45 o 
   4  12   4       25.82       34.46     38.20 o 
   5  12   4      174.26      168.54     56.18 o 
  -6  13   4       73.72      123.08     34.18 o 
  -5  13   4       26.45      -12.37     23.68 o 
  -4  13   4      137.48      129.15     38.20 o 
  -3  13   4      856.29      792.20     61.14 o 
  -2  13   4      203.57      147.57     46.44 o 
  -1  13   4       27.57       27.72     35.96 o 
   0  13   4      353.05      510.88     69.67 o 
   1  13   4       38.47       52.44     32.21 o 
   4  13   4      330.68      466.68     76.41 o 
  -4  14   4      331.02      384.16     46.50 o 
  -3  14   4      146.64      159.56     46.44 o 
  -2  14   4      188.49      271.92     54.68 o 
  -1  14   4        3.10      107.87     37.45 o 
   0  14   4       11.97       36.71     34.46 o 
  -3 -14   5       10.34       57.68     41.95 o 
  -2 -14   5       10.35       56.93     41.95 o 
  -1 -14   5      203.72      262.18     61.43 o 
   0 -14   5       18.71       54.68     41.20 o 
   1 -14   5      436.16      437.47     77.91 o 
   2 -14   5      115.68      149.82     55.43 o 
   3 -14   5       47.33       62.82     26.23 o 
  -5 -13   5        0.68       35.21     44.20 o 
  -4 -13   5        3.77       22.47     35.96 o 
  -3 -13   5      401.43      554.32     82.40 o 
  -2 -13   5      138.32      131.84     47.94 o 
  -1 -13   5      117.73      220.98     57.68 o 
   0 -13   5      246.45      135.58     50.94 o 
   1 -13   5       35.29      -10.49     38.95 o 
   2 -13   5       27.96       22.02     33.71 o 
   3 -13   5      184.16      191.83     34.70 o 
   4 -13   5        1.30       -3.00     20.48 o 
   5 -13   5        1.53      -10.66     28.09 o 
  -7 -12   5        3.09       -0.06     24.10 o 
  -6 -12   5      110.11      118.88     32.02 o 
  -5 -12   5      381.54      392.69     49.38 o 
  -4 -12   5        1.69       56.18     38.95 o 
  -3 -12   5     2115.75     1813.54    115.36 o 
  -2 -12   5        2.74      -11.24     36.71 o 
  -1 -12   5       36.75       60.68     44.20 o 
   0 -12   5      127.78       97.38     48.69 o 
   1 -12   5      760.35      686.67     54.69 o 
   2 -12   5       47.73       89.61     27.35 o 
   3 -12   5        1.18       -2.98     21.06 o 
   4 -12   5        9.21       28.51     23.35 o 
   5 -12   5        9.12       50.87     26.43 o 
   6 -12   5        2.26       -5.59     39.33 o 
  -8 -11   5       38.09       23.27     24.06 o 
  -7 -11   5      161.08      175.95     36.21 o 
  -6 -11   5       16.05      -25.83     28.09 o 
  -5 -11   5     1068.66     1004.33     67.26 o 
  -4 -11   5      140.86      146.29     32.73 o 
  -3 -11   5       23.08       61.76     23.94 o 
  -2 -11   5       69.35       74.16     39.70 o 
  -1 -11   5       28.29       45.69     35.96 o 
   0 -11   5      453.70      427.73     68.92 o 
   1 -11   5      326.83      324.81     60.30 o 
   2 -11   5      137.73      119.92     27.16 o 
   3 -11   5      858.01      774.26     58.75 o 
   4 -11   5        0.00       54.31     24.37 o 
   5 -11   5      238.83      268.18     67.42 o 
   6 -11   5        9.49       37.26     25.94 o 
   7 -11   5       12.48       16.90     24.10 o 
  -9 -10   5      829.75      882.29     71.98 o 
  -8 -10   5        4.08       -5.53     31.09 o 
  -7 -10   5      309.26      315.18     43.95 o 
  -6 -10   5      376.83      389.55    114.24 o 
  -5 -10   5      195.03      234.48     38.91 o 
  -4 -10   5      376.04      387.37     44.11 o 
  -3 -10   5      216.27      233.50     34.83 o 
  -2 -10   5       83.32       59.58     23.46 o 
  -1 -10   5      192.33      147.57     46.44 o 
   0 -10   5      706.25      735.16     48.92 o 
   1 -10   5     1548.62     1275.27    128.47 o 
   2 -10   5        2.40       32.51     31.09 o 
   3 -10   5      742.33      689.89     53.43 o 
   4 -10   5       23.13       75.83     24.88 o 
   5 -10   5      180.72      196.61     36.14 o 
   6 -10   5       41.93       58.58     26.82 o 
   7 -10   5      397.93      402.21     48.72 o 
   8 -10   5       31.17        8.78     24.88 o 
  -9  -9   5      106.87       89.36     32.73 o 
  -8  -9   5       36.44      124.71     32.30 o 
  -7  -9   5      430.77      418.40     60.68 o 
  -6  -9   5      139.39      109.43     53.93 o 
  -5  -9   5       13.41       -3.51     22.85 o 
  -4  -9   5      985.77     1096.90     59.41 o 
  -3  -9   5       45.18       42.47     22.23 o 
  -2  -9   5      265.72      300.27     35.30 o 
  -1  -9   5       23.91       21.12     13.14 o 
   0  -9   5       17.50        9.12     16.93 o 
   1  -9   5     3089.38     3065.72     87.33 o 
   2  -9   5     1388.28     1133.46    164.05 o 
   3  -9   5      429.66      359.92     39.46 o 
   4  -9   5      145.22      128.03     27.94 o 
   5  -9   5       78.90      107.13     30.90 o 
   6  -9   5      256.98      240.54     44.95 o 
   7  -9   5        8.97      -11.24     29.96 o 
   8  -9   5      180.89      143.51     33.99 o 
   9  -9   5       49.20       72.28     37.45 o 
 -10  -8   5       75.51       68.26     41.57 o 
  -9  -8   5        7.05        3.84     29.21 o 
  -8  -8   5      274.03      191.31     36.47 o 
  -7  -8   5       76.74      111.74     69.29 o 
  -6  -8   5     1043.43     1065.32     64.03 o 
  -5  -8   5      171.30      198.11     32.83 o 
  -4  -8   5       80.47       74.55     23.00 o 
  -3  -8   5      931.22      932.23    159.56 o 
  -2  -8   5      681.42      740.50     44.46 o 
  -1  -8   5      640.67      649.82     63.47 o 
   0  -8   5      702.00      757.54     44.46 o 
   1  -8   5      120.86      170.60     27.35 o 
   2  -8   5      633.51      654.83     45.32 o 
   3  -8   5     1029.73      846.65     62.92 o 
   4  -8   5       81.12       60.30     25.47 o 
   5  -8   5        0.93      -10.09     18.27 o 
   6  -8   5        1.22       14.98     21.98 o 
   7  -8   5     1074.07     1002.88     93.64 o 
   8  -8   5       43.31       67.42     29.53 o 
   9  -8   5       23.60       22.03     49.07 o 
 -11  -7   5       13.28        2.18     21.80 o 
 -10  -7   5      101.66       83.73     25.49 o 
  -9  -7   5        0.20       10.29     24.06 o 
  -8  -7   5      765.61      659.14     45.70 o 
  -7  -7   5      523.18      509.43     49.71 o 
  -6  -7   5      279.89      266.43     36.36 o 
  -5  -7   5      333.62      305.80     36.21 o 
  -4  -7   5     1224.90     1211.62     67.04 o 
  -3  -7   5      199.26      191.21     53.56 o 
  -2  -7   5     2458.10     2490.66     52.54 o 
  -1  -7   5     1463.75     1542.25     41.41 o 
   0  -7   5        6.55       12.81     10.45 o 
   1  -7   5      122.80       99.62     23.97 o 
   2  -7   5       51.07       38.32     18.13 o 
   3  -7   5      653.19      574.95     43.68 o 
   4  -7   5        6.85       -5.62     17.16 o 
   5  -7   5       25.91       29.96     29.96 o 
   6  -7   5      488.41      568.59     50.00 o 
   7  -7   5       12.24        4.21     21.17 o 
   8  -7   5      243.46      253.93     40.46 o 
   9  -7   5       49.32       60.68     26.22 o 
  10  -7   5       10.38       46.97     55.81 o 
 -11  -6   5       19.41       44.73     24.36 o 
 -10  -6   5      110.05       95.80     31.76 o 
  -9  -6   5     1323.99     1344.42     56.23 o 
  -8  -6   5      476.05      485.42     59.15 o 
  -7  -6   5      522.56      486.53     37.06 o 
  -6  -6   5     1686.52     1434.80     49.48 o 
  -5  -6   5        1.39      -20.92     23.97 o 
  -4  -6   5     1407.40     1331.26     54.73 o 
  -3  -6   5      355.22      361.45     32.55 o 
  -2  -6   5      128.58      154.85     15.89 o 
  -1  -6   5      972.39     1041.18     32.40 o 
   0  -6   5       80.78       80.63     13.36 o 
   1  -6   5     3482.04     3374.83     59.52 o 
   2  -6   5       19.74        5.10     14.80 o 
   3  -6   5      145.69      136.37     24.35 o 
   4  -6   5     1574.27     1418.86     57.43 o 
   5  -6   5        0.15       -3.93     23.97 o 
   6  -6   5      227.68      246.86     33.90 o 
   7  -6   5      407.52      394.64     53.56 o 
   8  -6   5      104.04       57.94     26.02 o 
   9  -6   5       67.38       86.89     25.95 o 
  10  -6   5       31.62       57.29     64.42 o 
 -11  -5   5      108.69      117.29     29.18 o 
 -10  -5   5       74.84       48.20     28.84 o 
  -9  -5   5      238.53      229.90     30.95 o 
  -8  -5   5       77.29       66.19     21.03 o 
  -7  -5   5      264.74      242.21     36.61 o 
  -6  -5   5      284.70      283.79     27.51 o 
  -5  -5   5     1303.46     1216.92     41.64 o 
  -4  -5   5        2.73        3.66     14.50 o 
  -3  -5   5     1098.20     1067.28     59.93 o 
  -2  -5   5     2472.76     2511.57     46.23 o 
  -1  -5   5      310.11      322.16     19.86 o 
   0  -5   5     1188.91     1198.07     32.97 o 
   1  -5   5      121.61      154.16     15.44 o 
   2  -5   5     1936.57     1762.32     39.53 o 
   3  -5   5     1143.77     1143.52    125.10 o 
   4  -5   5      749.62      856.23     58.05 o 
   5  -5   5      153.87      182.01     60.30 o 
   6  -5   5      310.69      350.93     38.67 o 
   7  -5   5      305.39      224.97     39.33 o 
   8  -5   5       60.64      120.60     29.39 o 
   9  -5   5       34.11       37.15     29.59 o 
  10  -5   5       49.41       31.56     25.28 o 
 -12  -4   5       32.10       75.47     23.92 o 
 -11  -4   5       10.47       56.18     38.49 o 
 -10  -4   5        1.79       -7.00     19.48 o 
  -9  -4   5      139.13      185.64     28.05 o 
  -8  -4   5      575.21      615.61     40.59 o 
  -7  -4   5       82.57       71.58     18.88 o 
  -6  -4   5      210.78      249.56     30.75 o 
  -5  -4   5      392.99      421.56     27.81 o 
  -4  -4   5        3.20       -8.93      8.93 o 
  -3  -4   5     4946.06     5377.99    101.95 o 
  -2  -4   5       30.55       52.94      9.44 o 
  -1  -4   5      224.96      249.40     16.81 o 
   0  -4   5     2291.69     2298.85     62.48 o 
   1  -4   5     9648.51    10291.60    117.61 o 
   2  -4   5      327.17      301.62     26.42 o 
   3  -4   5      902.58      851.14     50.01 o 
   4  -4   5     1313.69     1280.67     51.31 o 
   5  -4   5      303.46      344.73     34.62 o 
   6  -4   5       55.70       69.32     20.88 o 
   7  -4   5     1080.72     1017.97     56.31 o 
   8  -4   5       27.99       37.53     22.17 o 
   9  -4   5        1.73       16.27     20.58 o 
  10  -4   5      234.68      222.48     54.68 o 
 -12  -3   5      352.95      397.38     54.82 o 
 -11  -3   5        1.59       -1.57     25.26 o 
 -10  -3   5        1.93      -13.43     19.40 o 
  -9  -3   5      485.00      437.70     38.77 o 
  -8  -3   5      123.16      138.24     24.57 o 
  -7  -3   5        1.38       -4.11     14.41 o 
  -6  -3   5     1617.46     1536.97     52.93 o 
  -5  -3   5     3311.33     2856.21     59.78 o 
  -4  -3   5     1038.68     1013.67     33.26 o 
  -3  -3   5       17.90       39.58     11.72 o 
  -2  -3   5     3924.44     4147.39    112.74 o 
  -1  -3   5        2.81       -0.43      7.36 o 
   0  -3   5      316.94      352.75     18.26 o 
   1  -3   5      250.97      208.95     15.53 o 
   2  -3   5      217.80      289.27     18.44 o 
   3  -3   5      241.76      220.07     17.33 o 
   4  -3   5       32.30       46.69     11.69 o 
   5  -3   5     1512.92     1476.44     51.20 o 
   6  -3   5      571.25      629.03     55.81 o 
   7  -3   5       54.48       91.52     29.21 o 
   8  -3   5      676.90      767.05     53.60 o 
   9  -3   5      212.58      294.17     43.07 o 
  10  -3   5        0.08       68.92     32.96 o 
  11  -3   5       15.55      116.11     39.70 o 
 -12  -2   5       28.74       26.22     24.68 o 
 -11  -2   5       93.91      135.68     27.83 o 
 -10  -2   5      255.46      267.81     32.40 o 
  -9  -2   5      915.94      940.67     52.30 o 
  -8  -2   5      263.80      243.90     28.35 o 
  -7  -2   5      140.47      152.67     22.28 o 
  -6  -2   5     2095.92     2074.06     52.86 o 
  -5  -2   5        0.38        2.27      9.76 o 
  -4  -2   5       26.93        1.87      9.63 o 
  -3  -2   5     5551.11     5709.16     78.42 o 
  -2  -2   5     1309.26     1325.08     32.05 o 
  -1  -2   5     2462.57     2387.12     40.12 o 
   0  -2   5     1683.13     1805.70     34.96 o 
   1  -2   5       42.43       32.80      9.24 o 
   2  -2   5       96.59      113.25     13.05 o 
   3  -2   5     2462.57     2584.15    114.54 o 
   4  -2   5     1435.11     1342.93     36.31 o 
   5  -2   5       46.44       45.36     12.38 o 
   6  -2   5      175.21      144.50     18.57 o 
   7  -2   5     1125.88     1061.13     97.76 o 
   8  -2   5       59.67       79.44     23.82 o 
   9  -2   5       18.22       11.99     30.71 o 
  10  -2   5        0.94        3.00     29.96 o 
  11  -2   5      292.94      452.45     65.92 o 
 -12  -1   5      144.40      120.10     60.68 o 
 -11  -1   5      212.20      198.83     31.22 o 
 -10  -1   5       61.50       78.78     23.46 o 
  -9  -1   5      118.55      188.16     27.51 o 
  -8  -1   5      209.59      199.98     27.54 o 
  -7  -1   5        2.13       -3.48     13.78 o 
  -6  -1   5      197.50      238.38     22.91 o 
  -5  -1   5        4.11       11.14     10.65 o 
  -4  -1   5      181.88      229.94     18.52 o 
  -3  -1   5        0.35        1.54     10.23 o 
  -2  -1   5      861.38      986.59     20.89 o 
  -1  -1   5      402.14      509.71     27.09 o 
   0  -1   5     3644.12     3806.96     51.68 o 
   1  -1   5      369.06      349.17     29.68 o 
   2  -1   5     2714.86     2777.46     46.70 o 
   3  -1   5      163.87      144.89     21.61 o 
   4  -1   5       74.68       97.23     17.27 o 
   5  -1   5     1376.32     1216.77     36.80 o 
   6  -1   5      196.74      213.56     21.09 o 
   7  -1   5        0.49        6.72     13.80 o 
   8  -1   5        4.99       70.41     29.21 o 
   9  -1   5      231.57      256.19     48.69 o 
  10  -1   5      227.84      249.45     50.94 o 
 -12   0   5        7.11       18.70     29.93 o 
 -11   0   5      213.93      200.76     56.18 o 
 -10   0   5      555.09      580.54     50.87 o 
  -9   0   5      804.59      824.24     54.90 o 
  -8   0   5       27.42       42.63     34.83 o 
  -7   0   5      140.73      217.69     28.59 o 
  -6   0   5     1237.74     1286.23     34.50 o 
  -5   0   5      801.06      750.64     25.74 o 
  -4   0   5     1413.25     1598.26     33.71 o 
  -3   0   5    12691.07    14220.92    142.87 o 
  -2   0   5     9202.29    10398.00     92.81 o 
  -1   0   5      963.62     1055.08     20.02 o 
   0   0   5      617.58      607.46     25.89 o 
   1   0   5     4880.09     5023.85     85.23 o 
   2   0   5      376.67      381.42     20.10 o 
   3   0   5      410.17      378.60     19.26 o 
   4   0   5     1062.85      996.88     30.42 o 
   5   0   5        2.96       22.70     11.19 o 
   6   0   5      157.79      156.88     18.62 o 
   7   0   5       62.38       82.91     23.22 o 
   8   0   5       10.71       -8.07     45.32 o 
   9   0   5      474.38      400.01     56.18 o 
 -12   1   5      201.37      247.20     62.17 o 
 -11   1   5      152.61      158.81     49.44 o 
 -10   1   5       64.80       11.24     32.21 o 
  -9   1   5       74.29       37.45     21.19 o 
  -8   1   5      897.46      830.67     49.79 o 
  -7   1   5        1.59       14.29     10.68 o 
  -6   1   5        0.32        1.46      8.51 o 
  -5   1   5     2278.44     2372.01     46.69 o 
  -4   1   5     6884.58     7650.97     92.52 o 
  -3   1   5     1145.26     1267.33     29.81 o 
  -2   1   5     6757.45     7426.15     84.46 o 
  -1   1   5     2367.38     2571.62     71.91 o 
   0   1   5     1064.76      939.67     59.55 o 
   1   1   5     4345.98     4195.99     77.25 o 
   2   1   5     1793.39     1753.72     69.29 o 
   3   1   5        8.80       39.09      9.50 o 
   4   1   5      230.04      207.27     16.98 o 
   5   1   5     1034.05      956.95     32.08 o 
   6   1   5      166.18      139.84     24.06 o 
   7   1   5      675.16      721.48     47.30 o 
   8   1   5     2881.72     3015.82    132.59 o 
   9   1   5       29.97       27.95     21.54 o 
 -12   2   5      246.19      350.57     68.92 o 
 -11   2   5        3.00      -10.49     33.71 o 
 -10   2   5       95.89       84.65     38.20 o 
  -9   2   5     1393.92     1355.85     92.14 o 
  -8   2   5      224.39      264.31     31.28 o 
  -7   2   5      360.27      436.64     26.36 o 
  -6   2   5     1148.12     1014.42     37.47 o 
  -5   2   5       17.22       36.04     10.75 o 
  -4   2   5    11770.64    12934.33    139.92 o 
  -3   2   5      381.54      360.32     18.59 o 
  -2   2   5     1099.74     1240.63     28.52 o 
  -1   2   5      321.90      342.37     29.59 o 
   0   2   5     4770.57     4926.40    104.12 o 
   1   2   5     6413.00     6682.39    106.56 o 
   2   2   5      526.12      483.74     29.61 o 
   3   2   5       42.22       70.43      7.85 o 
   4   2   5     2974.00     2777.08     42.01 o 
   5   2   5       20.89       26.30     15.33 o 
   6   2   5      498.22      590.64    108.62 o 
   7   2   5      436.80      504.40     43.29 o 
   8   2   5      563.79      569.38     47.35 o 
   9   2   5        3.04       31.46     35.21 o 
  10   2   5        2.86       62.92     41.20 o 
 -12   3   5      168.96      153.56     53.19 o 
 -11   3   5        2.96       37.45     40.45 o 
 -10   3   5       40.03       66.67     39.70 o 
  -9   3   5      442.63      460.69     69.67 o 
  -8   3   5     2328.83     2149.92     69.06 o 
  -7   3   5       12.77       20.72     12.60 o 
  -6   3   5     1163.74     1050.09     33.53 o 
  -5   3   5      733.49      714.93     26.89 o 
  -4   3   5     1889.83     2073.67     43.00 o 
  -3   3   5      150.59      195.14     15.48 o 
  -2   3   5      788.23      687.97     22.51 o 
  -1   3   5      442.74      476.27     23.52 o 
   0   3   5      804.56      773.17     32.04 o 
   1   3   5     3024.86     3072.01    121.73 o 
   2   3   5     3761.41     3424.67     74.71 o 
   3   3   5        0.70       10.62      9.44 o 
   4   3   5      421.00      474.06     34.66 o 
   5   3   5      152.61      189.77     25.28 o 
   6   3   5      158.18      184.86     27.94 o 
   7   3   5      301.32      326.30     36.97 o 
   8   3   5      535.84      574.37     46.90 o 
   9   3   5       38.32       15.73     41.20 o 
  10   3   5      309.65      438.96     73.41 o 
 -12   4   5       23.38       97.38     41.20 o 
 -11   4   5       30.71       42.70     35.21 o 
 -10   4   5      125.22       75.66     41.20 o 
  -9   4   5      633.69      679.03     48.70 o 
  -8   4   5      402.79      485.27     40.10 o 
  -7   4   5        8.43        5.85     14.27 o 
  -6   4   5      358.58      302.07     21.82 o 
  -5   4   5      363.25      403.78     20.57 o 
  -4   4   5     1492.42     1508.54     39.93 o 
  -3   4   5      242.46      348.10     19.56 o 
  -2   4   5       14.32       21.56      9.06 o 
  -1   4   5      203.43      230.99     15.67 o 
   0   4   5     1443.46     1366.35     46.09 o 
   1   4   5     1076.53      889.35     37.03 o 
   2   4   5      936.85      938.69     50.16 o 
   3   4   5      452.90      397.36     31.65 o 
   4   4   5      938.31      876.74     41.21 o 
   5   4   5       85.93      155.40     24.29 o 
   6   4   5       45.61       24.09     17.24 o 
   7   4   5      573.09      627.21     47.61 o 
   8   4   5       36.90       20.23     38.20 o 
   9   4   5        7.40      -35.21     39.70 o 
  10   4   5      151.80      139.33     50.94 o 
 -12   5   5      193.61      229.97     57.68 o 
 -11   5   5      160.71      116.86     48.69 o 
 -10   5   5       12.62        4.91     19.84 o 
  -9   5   5      834.22      786.95     54.71 o 
  -8   5   5      367.84      379.91     39.05 o 
  -7   5   5       15.65       21.70     17.64 o 
  -6   5   5        6.51       -0.54     14.38 o 
  -5   5   5     4782.24     4682.71     66.29 o 
  -4   5   5      467.48      573.26     25.38 o 
  -3   5   5     2226.83     2266.52     51.08 o 
  -2   5   5     1034.12      930.38     30.02 o 
  -1   5   5     1050.47      991.63     29.86 o 
   0   5   5      479.79      571.72     23.31 o 
   1   5   5     2743.22     2647.03     67.41 o 
   2   5   5      904.76      836.16     42.32 o 
   3   5   5       10.94      -12.04     12.04 o 
   4   5   5      572.68      556.76     39.55 o 
   5   5   5       10.50       14.41     18.73 o 
   6   5   5      637.57      630.87     72.66 o 
   7   5   5       19.22       47.19     38.95 o 
   8   5   5      881.91      796.28     92.89 o 
   9   5   5      176.39      270.42     66.67 o 
  10   5   5        1.64      -36.71     36.71 o 
 -12   6   5      126.83      169.29     55.43 o 
 -11   6   5      101.79      170.04     61.43 o 
 -10   6   5      152.78      158.99     32.94 o 
  -9   6   5      350.55      386.60     47.94 o 
  -8   6   5      438.58      403.13     41.91 o 
  -7   6   5       33.26       -8.55     17.43 o 
  -6   6   5     1045.93      972.28     51.11 o 
  -5   6   5     1298.75     1251.16     52.96 o 
  -4   6   5       23.66       48.94     17.46 o 
  -3   6   5     3016.33     2734.94     54.02 o 
  -2   6   5      360.43      352.29     21.83 o 
  -1   6   5      574.23      536.21     25.49 o 
   0   6   5       70.41      101.93     14.31 o 
   1   6   5      443.72      504.14     33.55 o 
   2   6   5     1413.41     1455.52     53.07 o 
   3   6   5        9.15        3.71     12.78 o 
   4   6   5      323.62      404.85     36.88 o 
   5   6   5       65.64       51.67     21.72 o 
   6   6   5       22.75       16.19     19.38 o 
   7   6   5      897.76     1056.96    104.87 o 
   8   6   5        1.03      -24.72     37.45 o 
   9   6   5       93.21       89.89     50.94 o 
 -11   7   5        8.68       44.66     30.71 o 
 -10   7   5       86.60      153.53     33.46 o 
  -9   7   5      552.08      546.85     51.59 o 
  -8   7   5       83.81       95.38     25.71 o 
  -7   7   5        4.64       10.71     19.61 o 
  -6   7   5       16.06       30.02     20.15 o 
  -5   7   5     2877.58     2712.24    130.72 o 
  -4   7   5        8.74       15.62     20.23 o 
  -3   7   5      234.13      298.59     23.24 o 
  -2   7   5     1018.81     1019.69     33.58 o 
  -1   7   5      493.03      442.41     25.76 o 
   0   7   5      675.61      677.79     32.52 o 
   1   7   5      362.65      332.87     47.57 o 
   2   7   5        1.64        5.67     13.31 o 
   3   7   5      154.07      157.31     24.21 o 
   4   7   5      318.69      304.16     34.16 o 
   5   7   5      994.04      961.30     83.90 o 
   6   7   5       68.25      115.36     46.44 o 
   7   7   5        3.85       14.23     39.70 o 
   8   7   5       21.72       -9.74     47.19 o 
   9   7   5       26.94       57.68     47.94 o 
 -11   8   5      551.54      460.40     53.60 o 
 -10   8   5      124.84      140.79     31.65 o 
  -9   8   5      149.62      199.32     55.06 o 
  -8   8   5        0.53       -0.17     22.17 o 
  -7   8   5      372.77      406.09     44.94 o 
  -6   8   5     1000.10      992.73     79.03 o 
  -5   8   5     1157.98     1066.89     61.80 o 
  -4   8   5       59.58       74.16     22.78 o 
  -3   8   5      216.39      197.02     28.06 o 
  -2   8   5      153.21      160.37     18.54 o 
  -1   8   5      903.40      872.62     33.32 o 
   0   8   5       72.15      112.80     16.98 o 
   1   8   5     2918.16     2636.76     99.63 o 
   2   8   5       87.69      119.68     21.41 o 
   3   8   5      821.49      854.28     57.31 o 
   4   8   5     2195.95     1848.36    189.14 o 
   5   8   5       27.03       54.33     22.58 o 
   6   8   5       41.80       75.66     41.20 o 
   7   8   5       68.99      190.27     56.93 o 
   8   8   5        3.23      -38.95     38.95 o 
 -10   9   5       22.65       -6.65     22.80 o 
  -9   9   5      191.61      202.10     47.19 o 
  -8   9   5      166.57      193.57     39.70 o 
  -7   9   5      215.91      256.23     39.93 o 
  -6   9   5       23.41       36.65     26.97 o 
  -5   9   5       30.33       16.93     21.33 o 
  -4   9   5        0.48       20.99     22.85 o 
  -3   9   5        1.66        8.66     17.23 o 
  -2   9   5      278.68      306.65     33.48 o 
  -1   9   5      472.11      459.29     29.28 o 
   0   9   5     1235.40     1253.06     53.96 o 
   1   9   5     1048.31      994.08     74.91 o 
   2   9   5      270.76      242.07     31.13 o 
   3   9   5       52.71       57.14     22.48 o 
   4   9   5        2.33       16.43     32.96 o 
   5   9   5      993.43     1051.72    103.37 o 
   6   9   5       17.84       26.97     40.45 o 
   7   9   5        4.27      -36.71     36.71 o 
   8   9   5      104.48       47.94     43.45 o 
  -9  10   5        0.19       -5.45     23.25 o 
  -8  10   5       86.29      113.07     31.31 o 
  -7  10   5      415.91      441.89     50.31 o 
  -6  10   5      177.92      228.15     37.03 o 
  -5  10   5       18.13       21.13     21.86 o 
  -4  10   5      243.63      201.62     33.38 o 
  -3  10   5       68.99      117.75     25.16 o 
  -2  10   5     1378.07     1293.92     58.15 o 
  -1  10   5     2350.89     2362.01    106.74 o 
   0  10   5      897.73      932.23     58.43 o 
   1  10   5      390.93      443.97    104.87 o 
   2  10   5     1162.31     1282.47     71.91 o 
   3  10   5       63.22       73.98     23.83 o 
   4  10   5      556.78      638.22     83.15 o 
   5  10   5        0.24      -30.71     30.71 o 
   6  10   5       36.19       46.44     41.20 o 
   7  10   5       76.82       74.91     47.19 o 
  -9  11   5        0.48       14.14     25.77 o 
  -8  11   5      118.68      108.98     76.41 o 
  -7  11   5        9.36       48.07     27.94 o 
  -6  11   5      272.05      275.97     42.64 o 
  -5  11   5      957.47      934.56     64.56 o 
  -4  11   5       94.12       72.66     28.60 o 
  -3  11   5        5.96       14.55     29.59 o 
  -2  11   5     1760.43     1667.05     68.56 o 
  -1  11   5      241.71      226.22     48.69 o 
   0  11   5        0.14       20.23     28.47 o 
   1  11   5       59.14       98.38     24.35 o 
   2  11   5       31.61       65.71     23.37 o 
   3  11   5       18.44       61.42     23.53 o 
   4  11   5        9.65       -0.75     31.46 o 
   5  11   5      388.41      385.03     74.16 o 
   6  11   5        8.13      -15.73     38.95 o 
  -8  12   5       84.74       29.46     27.80 o 
  -7  12   5       27.05       87.85     31.24 o 
  -6  12   5      431.25      393.21     49.12 o 
  -5  12   5        1.01       -3.59     22.61 o 
  -4  12   5      715.52      626.69     56.08 o 
  -3  12   5       13.50       52.74     34.08 o 
  -2  12   5        0.12       53.19     35.21 o 
  -1  12   5      130.28      155.81     43.45 o 
   0  12   5      111.03      152.06     39.70 o 
   1  12   5      230.02      301.13     54.68 o 
   2  12   5      212.73      221.16     64.05 o 
   3  12   5       11.39       50.94     39.70 o 
   4  12   5      503.54      604.51     86.89 o 
   5  12   5      127.04      211.99     60.68 o 
  -6  13   5      118.64       99.48     32.21 o 
  -5  13   5      241.10      261.56     41.15 o 
  -4  13   5      286.42      293.40     40.78 o 
  -3  13   5      509.65      444.21     74.91 o 
  -2  13   5      357.87      420.24     67.42 o 
  -1  13   5      677.05      701.89     83.15 o 
   0  13   5      110.48      194.76     46.44 o 
   1  13   5       67.36      162.55     41.20 o 
  -4  14   5       30.75       65.92     35.21 o 
  -3  14   5      835.05      780.55     93.64 o 
  -2  14   5        6.17       62.92     34.46 o 
  -1  14   5       70.03       62.17     38.20 o 
   0  14   5       12.75       68.17     35.21 o 
  -2 -14   6       47.62       93.64     47.94 o 
  -1 -14   6       23.58       67.42     47.94 o 
   0 -14   6      140.32      194.76     59.18 o 
   1 -14   6       46.64       38.20     38.95 o 
   2 -14   6      353.58      365.55     71.91 o 
  -5 -13   6        0.61       42.70     41.95 o 
  -4 -13   6       23.47      106.37     44.95 o 
  -3 -13   6       58.74       91.39     44.95 o 
  -2 -13   6      368.64      447.20     73.41 o 
  -1 -13   6       14.27      113.86     46.44 o 
   0 -13   6      204.92      140.08     51.69 o 
   1 -13   6      456.48      473.42     80.90 o 
   2 -13   6       65.77      121.11     29.50 o 
   3 -13   6        4.95       87.90     26.28 o 
   4 -13   6       96.74      134.95     31.57 o 
  -6 -12   6        6.92       -1.27     28.47 o 
  -5 -12   6       77.28       65.11     56.56 o 
  -4 -12   6      243.09      186.52     52.44 o 
  -3 -12   6      258.91      312.37     62.17 o 
  -2 -12   6      733.48      800.02     94.38 o 
  -1 -12   6       31.71       62.92     41.95 o 
   0 -12   6       21.68       68.92     46.44 o 
   1 -12   6      140.35      134.09     50.94 o 
   2 -12   6      578.68      507.32     50.57 o 
   3 -12   6       75.37      105.58     31.46 o 
   4 -12   6        2.24       14.93     22.93 o 
   5 -12   6        8.27       20.92     23.23 o 
   6 -12   6       50.38       54.37     25.65 o 
  -8 -11   6      307.16      302.19     45.01 o 
  -7 -11   6       11.43        9.71     25.36 o 
  -6 -11   6       44.76       30.73     25.89 o 
  -5 -11   6      617.67      639.00     73.04 o 
  -4 -11   6      434.87      461.16     48.72 o 
  -3 -11   6      728.02      732.61     88.39 o 
  -2 -11   6      262.77      265.93     59.18 o 
  -1 -11   6      283.15      225.48     54.68 o 
   0 -11   6      720.75      754.33     88.39 o 
   1 -11   6      197.01      212.30     42.70 o 
   2 -11   6      218.16      242.52     40.08 o 
   3 -11   6       22.80       -0.19     48.69 o 
   4 -11   6       43.20       55.18     25.16 o 
   5 -11   6       35.82       41.76     25.16 o 
   6 -11   6       35.00       60.72     27.00 o 
   7 -11   6        4.28       50.04     26.23 o 
  -8 -10   6      183.97      144.48     35.91 o 
  -7 -10   6       11.92       30.60     28.33 o 
  -6 -10   6       20.18        8.31     23.53 o 
  -5 -10   6     1093.55     1097.11     76.78 o 
  -4 -10   6       54.55       49.35     25.59 o 
  -3 -10   6       73.36       62.57     24.09 o 
  -2 -10   6      976.50      918.38     89.14 o 
  -1 -10   6        1.42      -13.48     29.96 o 
   0 -10   6     1202.14     1072.59     55.26 o 
   1 -10   6       78.35       93.30     27.34 o 
   2 -10   6      399.49      392.69     45.69 o 
   3 -10   6       77.17      108.94     39.33 o 
   4 -10   6       37.10       58.90     25.12 o 
   5 -10   6       35.55       87.06     26.43 o 
   6 -10   6       96.16       85.72     30.37 o 
   7 -10   6       29.67       39.11     25.06 o 
  -9  -9   6      194.25      277.90     44.57 o 
  -8  -9   6       88.65       90.41     62.55 o 
  -7  -9   6      426.63      400.84     48.59 o 
  -6  -9   6       54.96       43.62     25.89 o 
  -5  -9   6        0.21       10.34     33.71 o 
  -4  -9   6       77.62       67.66     24.59 o 
  -3  -9   6      300.40      341.98     38.33 o 
  -2  -9   6        8.53      -16.73     16.73 o 
  -1  -9   6        2.62       30.71     30.71 o 
   0  -9   6      307.47      295.63     33.48 o 
   1  -9   6     3382.93     3145.43     90.44 o 
   2  -9   6        0.19      -10.16     16.10 o 
   3  -9   6      346.09      352.33     41.32 o 
   4  -9   6      433.44      377.20     43.15 o 
   5  -9   6      175.31      204.13     36.02 o 
   6  -9   6      254.19      256.75     38.71 o 
   7  -9   6      433.13      416.35     48.17 o 
   8  -9   6       39.54       10.01     22.23 o 
 -10  -8   6       43.55       31.33     28.30 o 
  -9  -8   6      293.07      280.66     44.87 o 
  -8  -8   6      630.09      526.45     54.39 o 
  -7  -8   6       50.83       68.99     28.33 o 
  -6  -8   6       22.13       10.42     20.88 o 
  -5  -8   6      631.25      622.39     50.32 o 
  -4  -8   6        2.13       20.14     19.94 o 
  -3  -8   6       61.11       83.64     22.78 o 
  -2  -8   6        6.60       -1.85     21.72 o 
  -1  -8   6      264.18      302.72     24.36 o 
   0  -8   6       90.39       95.01     34.83 o 
   1  -8   6       40.72       72.96     25.84 o 
   2  -8   6      406.87      441.61     40.50 o 
   3  -8   6       43.58       61.50     22.17 o 
   4  -8   6       94.63      107.75     26.42 o 
   5  -8   6      922.40      869.60    140.08 o 
   6  -8   6        5.37       19.31     41.95 o 
   7  -8   6        2.11       50.94     33.71 o 
   8  -8   6       69.96       81.67     47.94 o 
   9  -8   6       21.73       92.80     33.33 o 
 -10  -7   6      109.15       58.94     24.23 o 
  -9  -7   6      646.71      665.11     48.96 o 
  -8  -7   6       95.35       78.01     28.47 o 
  -7  -7   6      406.61      361.41     44.64 o 
  -6  -7   6      463.91      388.05     42.52 o 
  -5  -7   6      218.73      236.47     32.95 o 
  -4  -7   6       18.17       19.84     32.96 o 
  -3  -7   6      666.57      682.37     44.64 o 
  -2  -7   6     1817.08     1861.95    112.36 o 
  -1  -7   6     1034.99     1013.54     34.81 o 
   0  -7   6       29.75       50.21     13.65 o 
   1  -7   6      440.44      449.97     36.14 o 
   2  -7   6      739.54      834.02     46.07 o 
   3  -7   6      668.86      675.78     47.40 o 
   4  -7   6        1.19       -9.00     15.99 o 
   5  -7   6        2.54       22.10     20.11 o 
   6  -7   6        0.53       -1.80     31.46 o 
   7  -7   6      707.27      775.38     96.26 o 
   8  -7   6      100.70      114.55     32.21 o 
   9  -7   6       53.24       72.55     27.24 o 
 -11  -6   6       48.33       67.06     23.86 o 
 -10  -6   6       23.72       47.80     22.74 o 
  -9  -6   6      241.39      226.41     32.04 o 
  -8  -6   6      239.05      236.47     31.25 o 
  -7  -6   6       12.28        9.37     17.23 o 
  -6  -6   6      143.05      123.88     22.00 o 
  -5  -6   6      920.42      829.21     89.52 o 
  -4  -6   6      793.91      796.19     45.17 o 
  -3  -6   6      754.39      792.10     42.88 o 
  -2  -6   6     1924.61     2119.62     46.47 o 
  -1  -6   6        3.48       14.22     15.71 o 
   0  -6   6      107.11      143.11     16.59 o 
   1  -6   6      872.85      818.43     29.72 o 
   2  -6   6      194.37      203.04     27.80 o 
   3  -6   6       66.14       64.62     21.94 o 
   4  -6   6       87.91       57.00     56.93 o 
   5  -6   6      441.50      431.07     41.57 o 
   6  -6   6      272.52      299.53     42.70 o 
   7  -6   6        0.60       11.95     20.88 o 
   8  -6   6      118.99      162.14     30.50 o 
   9  -6   6       74.60      133.86     60.30 o 
  10  -6   6        0.55       33.71     35.21 o 
 -11  -5   6      245.47      295.49     36.13 o 
 -10  -5   6        7.36       -6.57     19.28 o 
  -9  -5   6      203.77      297.30     39.00 o 
  -8  -5   6       10.60        2.54     17.93 o 
  -7  -5   6      309.34      278.81     49.83 o 
  -6  -5   6      985.21      932.20     48.46 o 
  -5  -5   6       47.33       66.63     15.92 o 
  -4  -5   6     6234.93     5815.86    139.33 o 
  -3  -5   6      786.32      800.02     40.21 o 
  -2  -5   6       10.35       24.05     17.11 o 
  -1  -5   6      883.54      799.28     27.29 o 
   0  -5   6       72.90       94.76     13.79 o 
   1  -5   6     1212.76     1247.35     35.00 o 
   2  -5   6      950.79      880.07     29.53 o 
   3  -5   6      841.73      819.39     43.28 o 
   4  -5   6     1419.31     1262.25    133.71 o 
   5  -5   6       22.36       18.97     40.08 o 
   6  -5   6       92.94      128.35     26.87 o 
   7  -5   6       21.57       12.97     21.41 o 
   8  -5   6        5.95       16.48     20.66 o 
   9  -5   6      105.77      110.22     27.70 o 
  10  -5   6        0.83       16.48     33.71 o 
 -12  -4   6       59.27       62.74     26.69 o 
 -11  -4   6       14.44       -1.06     21.76 o 
 -10  -4   6       67.38       84.46     25.73 o 
  -9  -4   6       14.45       10.25     23.78 o 
  -8  -4   6      108.79      111.64     29.14 o 
  -7  -4   6      210.51      207.58     25.60 o 
  -6  -4   6      107.07      111.61     19.24 o 
  -5  -4   6      302.55      265.92     24.21 o 
  -4  -4   6      541.31      531.86     28.93 o 
  -3  -4   6      437.79      567.33     39.33 o 
  -2  -4   6     1247.48     1262.96     54.73 o 
  -1  -4   6      175.11      174.99     15.76 o 
   0  -4   6      990.71      938.20     29.56 o 
   1  -4   6      201.32      172.12     16.83 o 
   2  -4   6     8412.62     8102.13    103.68 o 
   3  -4   6       24.92       34.20     11.64 o 
   4  -4   6      364.77      337.85     32.26 o 
   5  -4   6      752.06      739.12     46.29 o 
   6  -4   6      126.09      136.06     27.00 o 
   7  -4   6      220.82      193.96     30.98 o 
   8  -4   6      522.52      453.33     46.29 o 
   9  -4   6       59.04       95.88     44.95 o 
  10  -4   6       30.98       57.68     38.20 o 
 -12  -3   6       36.70       40.11     44.94 o 
 -11  -3   6       55.94       73.48     26.18 o 
 -10  -3   6      811.32      852.33     53.40 o 
  -9  -3   6      232.18      240.17     30.51 o 
  -8  -3   6      629.17      662.77     42.05 o 
  -7  -3   6       32.39       49.03     20.58 o 
  -6  -3   6       17.10       28.01     13.54 o 
  -5  -3   6      186.28      190.59     20.38 o 
  -4  -3   6     1808.93     1685.97     43.43 o 
  -3  -3   6     4284.50     4501.54     71.60 o 
  -2  -3   6      741.78      681.12     22.44 o 
  -1  -3   6      483.68      482.50     20.91 o 
   0  -3   6     2341.62     2325.76     44.06 o 
   1  -3   6     1471.94     1507.95     35.64 o 
   2  -3   6      200.15      149.74     15.92 o 
   3  -3   6     1715.64     1760.28     42.05 o 
   4  -3   6     1131.36     1061.57     33.95 o 
   5  -3   6       68.83      108.65     18.00 o 
   6  -3   6      617.43      660.29     45.47 o 
   7  -3   6       71.70       75.00     23.46 o 
   8  -3   6      201.91      104.87     39.70 o 
   9  -3   6      113.40       68.92     37.45 o 
  10  -3   6       98.91      154.31     45.69 o 
 -12  -2   6      215.16      176.63     31.93 o 
 -11  -2   6      399.60      418.13     42.34 o 
 -10  -2   6        8.89      -18.90     18.90 o 
  -9  -2   6        0.87       10.97     21.48 o 
  -8  -2   6     1064.87      984.85     48.02 o 
  -7  -2   6        0.32        4.68     12.98 o 
  -6  -2   6      331.41      424.46     31.89 o 
  -5  -2   6      432.42      498.28     29.63 o 
  -4  -2   6      528.11      517.36     26.89 o 
  -3  -2   6      119.41       98.36     13.90 o 
  -2  -2   6     2847.27     2892.73     40.93 o 
  -1  -2   6       91.32      107.75     12.18 o 
   0  -2   6     1454.69     1579.91     40.41 o 
   1  -2   6       13.40       19.48      9.32 o 
   2  -2   6     1584.31     1508.31     40.53 o 
   3  -2   6      503.97      547.80     24.83 o 
   4  -2   6       33.24       36.97     11.59 o 
   5  -2   6      803.95      810.59     32.68 o 
   6  -2   6      155.37      152.80     26.13 o 
   7  -2   6        3.74      -23.22     23.22 o 
   8  -2   6      619.78      675.68     77.91 o 
   9  -2   6      148.74       71.91     34.46 o 
  10  -2   6        0.01       11.99     29.21 o 
 -12  -1   6        4.62       33.36     31.09 o 
 -11  -1   6      113.89      132.54     28.08 o 
 -10  -1   6      289.87      261.84     33.23 o 
  -9  -1   6     1652.12     1598.25     57.60 o 
  -8  -1   6       38.80       42.01     17.46 o 
  -7  -1   6      135.77      118.38     19.88 o 
  -6  -1   6      539.25      545.99     31.19 o 
  -5  -1   6      912.22      988.10     50.51 o 
  -4  -1   6    10839.15    11649.18    155.01 o 
  -3  -1   6      781.91      787.78     20.27 o 
  -2  -1   6       56.06       76.81      9.24 o 
  -1  -1   6       38.51       64.68     10.34 o 
   0  -1   6      121.09      145.87     12.79 o 
   1  -1   6     1862.19     1864.78     36.71 o 
   2  -1   6     1692.69     1753.80     48.33 o 
   3  -1   6        3.68       10.38      8.99 o 
   4  -1   6      552.44      557.47     26.12 o 
   5  -1   6       94.67      102.49     15.96 o 
   6  -1   6      541.78      490.31     36.63 o 
   7  -1   6       29.14       26.18     17.99 o 
   8  -1   6       16.83       88.39     36.71 o 
   9  -1   6      101.52      215.74     46.44 o 
  10  -1   6       11.79       59.93     34.46 o 
 -12   0   6       48.93       12.98     29.48 o 
 -11   0   6      370.20      376.92     57.31 o 
 -10   0   6      682.41      658.96     54.60 o 
  -9   0   6       56.10       47.30     23.77 o 
  -8   0   6     3848.13     3509.89     95.18 o 
  -7   0   6       30.72       36.92     18.52 o 
  -6   0   6     2787.80     2802.84     53.64 o 
  -5   0   6     9487.67     9216.04    146.45 o 
  -4   0   6     1963.32     2170.63     41.41 o 
  -3   0   6      638.74      688.03     19.62 o 
  -2   0   6       24.47       15.79      7.57 o 
  -1   0   6     3079.98     3457.78     45.52 o 
   0   0   6      736.30      826.39     31.73 o 
   1   0   6      529.15      575.42     29.92 o 
   2   0   6     2096.88     1954.21     40.29 o 
   3   0   6        3.85       -7.48      7.48 o 
   4   0   6      181.55      153.94     23.75 o 
   5   0   6      465.15      449.83     35.75 o 
   6   0   6      702.23      579.65     42.05 o 
   7   0   6      131.40      123.06     23.77 o 
   8   0   6      715.29      790.73     54.56 o 
   9   0   6      209.36      213.49     44.95 o 
  10   0   6       22.50      -25.47     25.47 o 
 -12   1   6        4.00       37.45     37.45 o 
 -11   1   6       66.52      137.08     50.94 o 
 -10   1   6       32.24       56.93     38.20 o 
  -9   1   6     1004.84     1066.57     57.40 o 
  -8   1   6       28.47       50.16     20.26 o 
  -7   1   6     1434.46     1338.87     53.67 o 
  -6   1   6      676.78      729.95     28.89 o 
  -5   1   6     1214.66     1280.60     34.50 o 
  -4   1   6      611.82      698.65     24.36 o 
  -3   1   6      587.17      507.62     20.56 o 
  -2   1   6     1991.74     1987.55     37.72 o 
  -1   1   6      252.47      170.76     18.27 o 
   0   1   6      650.08      631.32     31.09 o 
   1   1   6     7755.21     7952.10    213.49 o 
   2   1   6      468.29      512.02     32.02 o 
   3   1   6     2637.86     2379.36     43.63 o 
   4   1   6      170.42      186.91     46.82 o 
   5   1   6       24.58       21.02     16.11 o 
   6   1   6     1326.36     1144.26     51.78 o 
   7   1   6      328.33      308.62     36.28 o 
   8   1   6        0.89       40.60     21.75 o 
   9   1   6      118.70      112.48     28.04 o 
 -12   2   6      110.76       82.40     44.20 o 
 -11   2   6      448.68      446.46     71.91 o 
 -10   2   6        2.95      -35.21     35.21 o 
  -9   2   6     1775.30     1716.16    107.12 o 
  -8   2   6      788.65      890.59     49.09 o 
  -7   2   6      452.74      483.30     27.89 o 
  -6   2   6      481.87      483.95     26.17 o 
  -5   2   6     2495.53     2365.00     48.50 o 
  -4   2   6     1840.05     2116.71     43.89 o 
  -3   2   6      110.99      120.94     13.49 o 
  -2   2   6      257.43      357.80     17.95 o 
  -1   2   6     7214.09     7521.72    115.77 o 
   0   2   6     2444.16     2446.70     76.03 o 
   1   2   6    14469.17    15399.65    203.82 o 
   2   2   6     1670.92     1728.94     52.61 o 
   3   2   6      222.52      239.78     26.95 o 
   4   2   6      263.10      286.49     29.90 o 
   5   2   6       27.91       28.09     16.95 o 
   6   2   6       54.47       47.98     58.05 o 
   7   2   6       81.63       81.82     59.93 o 
   8   2   6      103.98       96.50     25.77 o 
   9   2   6      312.97      410.26     61.43 o 
  10   2   6        8.18       27.72     41.20 o 
 -12   3   6      341.36      468.93     78.65 o 
 -11   3   6      738.71      766.32     94.38 o 
 -10   3   6      146.55      149.82     50.94 o 
  -9   3   6       33.67       38.20     35.96 o 
  -8   3   6      323.12      343.83     33.65 o 
  -7   3   6      172.85      188.77     20.61 o 
  -6   3   6       17.88       23.65     12.26 o 
  -5   3   6      118.17      102.82     15.27 o 
  -4   3   6      178.27      141.31     17.24 o 
  -3   3   6      122.93      154.55     15.41 o 
  -2   3   6     2361.17     2386.21     43.52 o 
  -1   3   6     7599.11     7756.81     91.03 o 
   0   3   6     2041.14     2027.19     54.43 o 
   1   3   6       32.43       43.29     22.47 o 
   2   3   6      238.14      179.90     22.76 o 
   3   3   6     1761.76     1486.28     74.91 o 
   4   3   6       11.44       28.28     14.72 o 
   5   3   6      731.84      760.26     46.50 o 
   6   3   6      236.23      229.58     32.13 o 
   7   3   6      455.03      553.34     65.55 o 
   8   3   6      462.00      549.62     97.01 o 
   9   3   6      335.52      505.63     75.66 o 
  10   3   6       37.17       56.18     41.95 o 
 -12   4   6      125.93      136.33     52.44 o 
 -11   4   6        1.79        0.75     41.95 o 
 -10   4   6       38.39       80.15     44.95 o 
  -9   4   6      115.11      109.37     23.97 o 
  -8   4   6      228.79      294.13     33.30 o 
  -7   4   6      377.43      388.87     35.10 o 
  -6   4   6        0.98        3.91      9.64 o 
  -5   4   6     1997.50     1864.86     55.18 o 
  -4   4   6      204.67      227.92     18.94 o 
  -3   4   6     3171.29     3200.55     56.10 o 
  -2   4   6      450.47      435.67     22.09 o 
  -1   4   6      844.60      944.08     31.02 o 
   0   4   6       47.28       48.62     15.86 o 
   1   4   6       42.59      110.49     22.85 o 
   2   4   6      447.39      367.10     63.30 o 
   3   4   6      240.18      235.34     27.18 o 
   4   4   6      926.10      851.61     50.56 o 
   5   4   6     1836.94     1765.34     64.51 o 
   6   4   6      274.81      312.01     35.64 o 
   7   4   6      461.61      456.84     44.10 o 
   8   4   6      273.02      216.49     59.93 o 
   9   4   6       82.40       96.63     50.19 o 
  10   4   6        1.17      -20.23     44.20 o 
 -12   5   6        8.66       31.46     46.44 o 
 -11   5   6       78.99       41.95     44.95 o 
 -10   5   6      554.46      560.32     81.65 o 
  -9   5   6        2.19       16.70     16.82 o 
  -8   5   6       98.50       80.15     28.84 o 
  -7   5   6      967.40      868.42     50.12 o 
  -6   5   6     2496.54     2387.87     72.03 o 
  -5   5   6       95.47      124.40     16.96 o 
  -4   5   6     2045.31     1903.72     44.94 o 
  -3   5   6     1393.39     1376.45     47.05 o 
  -2   5   6      476.47      451.20     22.91 o 
  -1   5   6      198.67      196.22     16.44 o 
   0   5   6       11.84        3.58      8.17 o 
   1   5   6        6.57        6.33     12.37 o 
   2   5   6      196.04      227.36     26.77 o 
   3   5   6     2413.71     2086.63     65.91 o 
   4   5   6     1289.08     1142.25    108.99 o 
   5   5   6       12.44       28.55     17.70 o 
   6   5   6     1115.85     1113.03     56.81 o 
   7   5   6      103.24      137.88     27.85 o 
   8   5   6       41.79       95.13     47.94 o 
   9   5   6      133.10      190.27     54.68 o 
 -11   6   6      348.16      398.51     76.41 o 
 -10   6   6      214.01      290.80     46.82 o 
  -9   6   6      101.78      126.82     28.68 o 
  -8   6   6     1201.11     1042.55     88.39 o 
  -7   6   6       59.73       46.09     19.98 o 
  -6   6   6      115.97      112.72     25.41 o 
  -5   6   6        6.00       -0.77     23.22 o 
  -4   6   6        4.01       -0.80      8.49 o 
  -3   6   6      192.48      221.41     19.52 o 
  -2   6   6     1881.82     1913.75     45.48 o 
  -1   6   6     1619.24     1614.36     40.22 o 
   0   6   6       25.11       39.65     14.92 o 
   1   6   6        9.19       34.24     16.10 o 
   2   6   6     3815.27     3465.75     91.76 o 
   3   6   6     2320.75     2208.79     70.82 o 
   4   6   6      445.39      425.43     39.42 o 
   5   6   6      302.81      297.89     70.04 o 
   6   6   6       29.60       14.98     21.33 o 
   7   6   6       88.46       80.90     44.95 o 
   8   6   6       78.83       43.45     42.70 o 
   9   6   6       10.43      -42.70     47.19 o 
 -11   7   6       80.71       -7.49     47.19 o 
 -10   7   6      632.65      567.17     65.55 o 
  -9   7   6        1.49       28.18     22.98 o 
  -8   7   6      741.98      714.40     54.71 o 
  -7   7   6        5.02       20.25     20.80 o 
  -6   7   6        0.51       23.59     19.48 o 
  -5   7   6     1097.44     1058.04     74.53 o 
  -4   7   6     2726.66     2642.27     76.00 o 
  -3   7   6     1032.73      985.86     34.56 o 
  -2   7   6       65.41       71.51     13.53 o 
  -1   7   6     3470.43     3501.18     65.81 o 
   0   7   6     3732.29     3531.29     87.40 o 
   1   7   6       61.76       38.10     16.63 o 
   2   7   6     2108.85     2003.90     67.35 o 
   3   7   6      527.53      552.56     87.27 o 
   4   7   6      394.43      463.22     42.65 o 
   5   7   6      497.72      545.99     47.15 o 
   6   7   6      677.56      588.03     83.15 o 
   7   7   6        6.56      -14.98     38.20 o 
   8   7   6       72.16      -19.48     42.70 o 
 -11   8   6       24.93       26.70     24.61 o 
 -10   8   6      785.71      687.64     91.01 o 
  -9   8   6        4.08       20.70     24.24 o 
  -8   8   6       42.36       30.71     24.38 o 
  -7   8   6       18.13       20.61     22.14 o 
  -6   8   6       12.37       12.20     21.33 o 
  -5   8   6     2070.85     2061.08     73.48 o 
  -4   8   6      234.95      250.12     32.84 o 
  -3   8   6      377.22      368.66     35.83 o 
  -2   8   6     1630.85     1500.92     84.69 o 
  -1   8   6     3577.65     3652.03     91.18 o 
   0   8   6      181.92      198.07     40.08 o 
   1   8   6      923.94      985.14     48.89 o 
   2   8   6      130.68      138.84     26.47 o 
   3   8   6      249.39      238.21     31.68 o 
   4   8   6        4.86       31.14     20.58 o 
   5   8   6     1756.81     1682.22     70.55 o 
   6   8   6        6.37        0.00     34.46 o 
   7   8   6        7.24       43.45     43.45 o 
   8   8   6      307.10      457.69     83.90 o 
 -10   9   6       16.07        2.75     21.75 o 
  -9   9   6      107.49      152.69     33.48 o 
  -8   9   6        6.37       16.35     25.36 o 
  -7   9   6      331.35      373.31     45.47 o 
  -6   9   6       41.90       70.09     26.75 o 
  -5   9   6       72.28       69.67     25.42 o 
  -4   9   6      848.50      911.52     55.65 o 
  -3   9   6        3.62       -1.44     16.93 o 
  -2   9   6        1.11       21.19     18.27 o 
  -1   9   6       40.48       61.34     18.72 o 
   0   9   6     1196.74     1148.25     53.47 o 
   1   9   6      597.32      650.58     47.88 o 
   2   9   6      610.61      675.02     55.81 o 
   3   9   6      520.89      617.31     49.12 o 
   4   9   6      153.20      210.68     41.57 o 
   5   9   6        7.50       56.18     43.45 o 
   6   9   6      768.89      815.76    100.38 o 
   7   9   6        1.26      116.86     45.69 o 
  -9  10   6      169.03      210.82     38.66 o 
  -8  10   6       25.14      107.54     37.08 o 
  -7  10   6      165.50      192.98     37.51 o 
  -6  10   6        1.05       11.61     22.86 o 
  -5  10   6      549.39      497.30     97.76 o 
  -4  10   6      142.17      160.51     30.38 o 
  -3  10   6      152.04      135.05     32.21 o 
  -2  10   6        1.68       37.45     30.71 o 
  -1  10   6     1289.88     1247.98     84.65 o 
   0  10   6      272.60      223.65     30.71 o 
   1  10   6     1942.46     1972.64    134.09 o 
   2  10   6       95.26      168.25     29.88 o 
   3  10   6      206.96      243.19     47.19 o 
   4  10   6      280.97      354.07     88.77 o 
   5  10   6      866.78      850.21    100.38 o 
   6  10   6      124.97      134.84     53.19 o 
  -8  11   6        1.25       19.11     34.83 o 
  -7  11   6      111.02      171.33     37.03 o 
  -6  11   6      121.79      170.71     35.20 o 
  -5  11   6        6.50      -16.85     22.25 o 
  -4  11   6      149.59      189.61     33.26 o 
  -3  11   6      203.42      228.47     49.44 o 
  -2  11   6     1150.75     1106.40     95.88 o 
  -1  11   6     1243.71     1310.15     91.39 o 
   0  11   6       13.06       46.44     26.22 o 
   1  11   6       68.78      129.03     28.37 o 
   2  11   6      424.87      454.50     47.23 o 
   3  11   6      411.38      510.56     95.88 o 
   4  11   6       28.95       71.91     41.95 o 
   5  11   6        8.31       63.67     42.70 o 
  -7  12   6        0.15       20.42     28.69 o 
  -6  12   6        3.73       47.35     28.59 o 
  -5  12   6      527.55      484.60     51.11 o 
  -4  12   6       56.28       70.41     38.20 o 
  -3  12   6      960.38     1043.48    101.13 o 
  -2  12   6      457.64      519.12     71.16 o 
  -1  12   6        0.69      -27.72     27.72 o 
   0  12   6        9.32       32.21     33.71 o 
   1  12   6      196.19      243.45     54.68 o 
   2  12   6       35.78       95.52     27.77 o 
   3  12   6      209.81      266.67     59.93 o 
   4  12   6       95.31      148.32     49.44 o 
  -6  13   6      230.90      309.03     43.64 o 
  -5  13   6       15.83       55.43     36.71 o 
  -4  13   6      855.38      776.05     95.88 o 
  -3  13   6       32.31       23.97     37.45 o 
  -2  13   6      129.19      179.03     48.69 o 
  -1  13   6        6.46       15.73     29.21 o 
   0  13   6       61.77      101.13     35.96 o 
   1  13   6       15.76       -2.25     29.21 o 
  -3  14   6      141.39      119.85     50.19 o 
  -2  14   6       92.56       78.65     35.96 o 
  -1  14   6        7.27      -27.72     27.72 o 
  -1 -14   7      207.01      185.77     59.18 o 
   0 -14   7       22.78       21.72     41.95 o 
  -4 -13   7      197.12      210.49     54.68 o 
  -3 -13   7       62.76       45.69     44.20 o 
  -2 -13   7        0.77       62.17     44.20 o 
  -1 -13   7        1.24       45.69     38.20 o 
   0 -13   7      262.17      208.25     59.93 o 
   1 -13   7       18.63       27.72     37.45 o 
   2 -13   7       16.42      -30.71     35.21 o 
   3 -13   7       83.39       76.88     26.05 o 
  -6 -12   7        2.06      -14.23     23.84 o 
  -5 -12   7        8.96      -17.23     23.77 o 
  -4 -12   7      444.89      456.19     74.91 o 
  -3 -12   7      168.82      184.28     51.69 o 
  -2 -12   7      120.10      273.42     62.17 o 
  -1 -12   7       64.47      169.29     53.19 o 
   0 -12   7      132.78      209.00     59.93 o 
   1 -12   7       86.23       74.16     44.20 o 
   2 -12   7      145.84      194.21     93.26 o 
   3 -12   7      395.61      376.81     45.10 o 
   4 -12   7       36.79       11.87     25.06 o 
   5 -12   7       33.81       27.45     26.87 o 
  -7 -11   7      112.69       89.16     35.58 o 
  -6 -11   7      140.82      160.51     34.62 o 
  -5 -11   7      399.58      377.15     46.71 o 
  -4 -11   7      530.64      520.25     52.99 o 
  -3 -11   7        2.77      -33.71     33.71 o 
  -2 -11   7      153.98      122.10     46.44 o 
  -1 -11   7       86.84       50.19     40.45 o 
   0 -11   7        0.47       14.98     32.96 o 
   1 -11   7      384.21      396.63     42.47 o 
   2 -11   7     1196.62     1102.72     67.09 o 
   3 -11   7       70.74      133.78     40.08 o 
   4 -11   7        7.29       30.54     23.53 o 
   5 -11   7       60.36       80.51     40.83 o 
   6 -11   7       18.40        4.12     21.72 o 
  -8 -10   7        6.96      -22.47     22.47 o 
  -7 -10   7      480.06      417.88     61.43 o 
  -6 -10   7        0.91      -21.75     21.75 o 
  -5 -10   7       26.60       66.50     27.18 o 
  -4 -10   7      161.38      161.56     31.77 o 
  -3 -10   7      159.19      129.78     47.57 o 
  -2 -10   7      352.93      329.60     59.93 o 
  -1 -10   7      256.12      277.16     58.43 o 
   0 -10   7      403.16      442.71     70.41 o 
   1 -10   7       23.63       36.19     21.73 o 
   2 -10   7        7.58      -14.33     24.35 o 
   3 -10   7      137.50      143.50     30.82 o 
   4 -10   7       89.69       93.18     41.20 o 
   5 -10   7       41.82       12.94     23.57 o 
   6 -10   7       16.72       59.53     27.62 o 
   7 -10   7      182.14      211.73     37.27 o 
  -9  -9   7        2.32      -25.16     25.16 o 
  -8  -9   7      222.29      309.21     43.95 o 
  -7  -9   7      166.14      139.30     33.63 o 
  -6  -9   7        8.69       12.81     23.29 o 
  -5  -9   7       81.61       92.98     45.32 o 
  -4  -9   7      176.46      164.12     57.31 o 
  -3  -9   7      281.16      289.22     36.67 o 
  -2  -9   7      393.28      472.10     43.35 o 
  -1  -9   7        9.45       59.93     32.96 o 
   0  -9   7      526.15      566.66     43.56 o 
   1  -9   7      164.34      141.54     32.96 o 
   2  -9   7     1238.62     1242.56     66.67 o 
   3  -9   7       10.33      -15.90     31.46 o 
   4  -9   7       30.29       73.80     33.71 o 
   5  -9   7      121.19      134.09     30.45 o 
   6  -9   7      383.39      408.15     63.67 o 
   7  -9   7        6.45       47.32     24.74 o 
   8  -9   7      208.12      260.33     63.30 o 
 -10  -8   7      168.50      124.68     35.73 o 
  -9  -8   7       17.24        5.40     25.94 o 
  -8  -8   7       45.36       47.57     26.71 o 
  -7  -8   7       86.20      117.74     64.80 o 
  -6  -8   7      263.67      275.43     39.93 o 
  -5  -8   7       29.21       59.25     55.43 o 
  -4  -8   7      727.22      711.23     51.11 o 
  -3  -8   7       79.33       57.57     42.32 o 
  -2  -8   7      139.37      156.11     27.16 o 
  -1  -8   7        2.23       -5.43     20.35 o 
   0  -8   7      283.47      297.61     33.33 o 
   1  -8   7     1366.13     1368.10     58.66 o 
   2  -8   7      294.32      278.47     34.91 o 
   3  -8   7      385.30      397.80     41.75 o 
   4  -8   7      860.37      811.97     54.81 o 
   5  -8   7        0.36       61.14     44.95 o 
   6  -8   7      692.61      712.20     57.73 o 
   7  -8   7      121.16      142.19     31.20 o 
   8  -8   7       14.08       16.14     24.09 o 
 -10  -7   7      149.71      133.37     28.80 o 
  -9  -7   7       42.52       67.92     24.33 o 
  -8  -7   7      320.27      313.20     42.36 o 
  -7  -7   7       31.02       18.77     23.35 o 
  -6  -7   7      102.72       88.78     27.27 o 
  -5  -7   7        1.95       -9.38     17.74 o 
  -4  -7   7      576.65      536.91     43.95 o 
  -3  -7   7        1.07       -8.85     16.93 o 
  -2  -7   7      160.23      144.76     25.38 o 
  -1  -7   7      679.42      728.56     32.46 o 
   0  -7   7       87.74      111.09     17.96 o 
   1  -7   7       33.79       28.49     18.98 o 
   2  -7   7      576.30      600.86     44.17 o 
   3  -7   7      157.75      161.22     29.07 o 
   4  -7   7      780.20      746.64     90.64 o 
   5  -7   7       39.02       48.14     22.23 o 
   6  -7   7       58.39       60.47     56.93 o 
   7  -7   7      120.62      123.34     29.37 o 
   8  -7   7      305.43      298.04     43.11 o 
   9  -7   7       60.11      100.09     29.90 o 
 -11  -6   7       21.63       24.70     22.70 o 
 -10  -6   7      406.67      356.07     49.14 o 
  -9  -6   7      285.11      292.54     47.77 o 
  -8  -6   7       30.55       44.12     20.59 o 
  -7  -6   7      186.62      163.79     25.92 o 
  -6  -6   7        0.69       16.17     18.80 o 
  -5  -6   7        5.00       20.23     18.22 o 
  -4  -6   7     2555.60     2530.94     77.33 o 
  -3  -6   7     1188.06     1189.24     52.37 o 
  -2  -6   7       37.55       56.64     12.31 o 
  -1  -6   7      387.95      425.70     25.31 o 
   0  -6   7      276.14      339.48     26.27 o 
   1  -6   7      490.04      495.16     26.84 o 
   2  -6   7      398.32      382.17     34.69 o 
   3  -6   7      843.97      888.38     48.65 o 
   4  -6   7      181.66      202.83     30.43 o 
   5  -6   7       36.41       50.73     21.41 o 
   6  -6   7      265.51      279.61     36.67 o 
   7  -6   7        0.74       -5.30     41.95 o 
   8  -6   7        2.98       35.08     64.42 o 
   9  -6   7       42.52       34.46     35.21 o 
 -11  -5   7      681.56      675.97     53.78 o 
 -10  -5   7      346.51      345.21     40.07 o 
  -9  -5   7      398.18      382.03     43.08 o 
  -8  -5   7       96.61       82.78     38.58 o 
  -7  -5   7       70.18       66.18     21.25 o 
  -6  -5   7     2334.72     1936.68     56.39 o 
  -5  -5   7     1209.27     1130.64     41.55 o 
  -4  -5   7      721.16      729.83     44.23 o 
  -3  -5   7      914.23      892.14     43.40 o 
  -2  -5   7      380.80      426.59     42.82 o 
  -1  -5   7      635.31      620.31     26.47 o 
   0  -5   7       34.61       23.48     11.23 o 
   1  -5   7        6.93       -3.90      9.56 o 
   2  -5   7      489.51      404.61     32.82 o 
   3  -5   7       38.72       28.38     31.09 o 
   4  -5   7      615.36      628.07     46.07 o 
   5  -5   7      133.03      100.80     24.83 o 
   6  -5   7        2.66       35.35     67.42 o 
   7  -5   7        0.37       23.01     20.88 o 
   8  -5   7       75.82       38.20     31.46 o 
   9  -5   7      224.83      330.35     66.67 o 
 -12  -4   7       28.39       64.77     23.63 o 
 -11  -4   7      276.42      293.21     36.18 o 
 -10  -4   7       12.37       -1.93     20.18 o 
  -9  -4   7      145.39      214.71     29.66 o 
  -8  -4   7      291.78      243.64     30.13 o 
  -7  -4   7      340.73      290.53     29.14 o 
  -6  -4   7      331.01      292.50     27.53 o 
  -5  -4   7      745.50      768.11     36.75 o 
  -4  -4   7     2797.66     2769.21     60.16 o 
  -3  -4   7     3607.23     3672.43    118.38 o 
  -2  -4   7       19.04       42.10     10.64 o 
  -1  -4   7      818.47      725.22     26.66 o 
   0  -4   7     1551.78     1617.17     39.86 o 
   1  -4   7     1745.14     1860.59     43.28 o 
   2  -4   7        1.36        5.69      9.79 o 
   3  -4   7     2460.05     2424.86     53.39 o 
   4  -4   7       91.30      105.39     28.09 o 
   5  -4   7      291.82      268.86     32.57 o 
   6  -4   7      595.75      616.39     92.51 o 
   7  -4   7      255.31      300.89     38.86 o 
   8  -4   7       11.30       38.20     35.96 o 
   9  -4   7      107.80       51.69     38.95 o 
  10  -4   7        8.11      111.61     38.95 o 
 -12  -3   7       34.64       47.39     25.00 o 
 -11  -3   7       13.39        5.48     21.47 o 
 -10  -3   7       19.89       13.86     21.54 o 
  -9  -3   7      248.00      224.92     35.54 o 
  -8  -3   7      610.35      611.57     46.01 o 
  -7  -3   7       71.78       32.92     16.47 o 
  -6  -3   7        9.93        3.58     16.73 o 
  -5  -3   7     1858.58     1601.80     45.96 o 
  -4  -3   7      600.68      597.34     29.80 o 
  -3  -3   7     4004.05     3879.21     81.67 o 
  -2  -3   7     1191.59     1202.83     31.65 o 
  -1  -3   7     2045.00     2120.04     63.06 o 
   0  -3   7      250.54      319.75     20.38 o 
   1  -3   7      747.66      685.41     25.86 o 
   2  -3   7      496.14      491.56     25.11 o 
   3  -3   7      178.59      235.47     20.63 o 
   4  -3   7      180.49      178.20     19.64 o 
   5  -3   7     2871.12     2917.69    106.37 o 
   6  -3   7       28.52       83.26     22.14 o 
   7  -3   7      220.47      136.33     41.20 o 
   8  -3   7      282.10      349.07     62.92 o 
   9  -3   7      134.39      239.71     55.43 o 
  10  -3   7       66.96       76.41     38.95 o 
 -12  -2   7       67.39       61.39     25.89 o 
 -11  -2   7       25.65        8.10     21.24 o 
 -10  -2   7      225.34      242.40     32.87 o 
  -9  -2   7      133.07      138.58     26.31 o 
  -8  -2   7      983.51     1014.34     48.56 o 
  -7  -2   7     2476.34     2269.30     60.74 o 
  -6  -2   7       80.67       96.56     18.48 o 
  -5  -2   7       46.18       71.67     19.48 o 
  -4  -2   7     1028.49      971.29     33.02 o 
  -3  -2   7      350.24      385.94     31.79 o 
  -2  -2   7       17.08       62.73     11.68 o 
  -1  -2   7      326.32      328.67     19.21 o 
   0  -2   7      109.64       91.35     13.60 o 
   1  -2   7      445.23      514.51     23.69 o 
   2  -2   7       39.19       59.62     12.79 o 
   3  -2   7     5407.04     5219.39     80.03 o 
   4  -2   7       70.20       66.77     18.34 o 
   5  -2   7      441.34      513.00     30.16 o 
   6  -2   7      162.46      204.65     46.07 o 
   7  -2   7       58.77       65.92     34.46 o 
   8  -2   7        4.92       34.46     32.96 o 
   9  -2   7       49.94      109.37     46.44 o 
  10  -2   7        4.94       41.95     37.45 o 
 -12  -1   7       47.62      105.37     27.60 o 
 -11  -1   7      395.96      426.73     52.91 o 
 -10  -1   7       43.85       20.79     38.89 o 
  -9  -1   7     2998.40     2780.13     75.48 o 
  -8  -1   7     3241.26     3189.24     76.99 o 
  -7  -1   7     2990.08     2914.19     68.66 o 
  -6  -1   7     3254.84     3192.91     66.71 o 
  -5  -1   7        2.23        6.20     10.51 o 
  -4  -1   7      225.83      359.25     17.95 o 
  -3  -1   7      644.28      727.03     20.98 o 
  -2  -1   7      239.25      375.63     24.11 o 
  -1  -1   7     3305.21     3478.32     93.86 o 
   0  -1   7     1483.46     1531.96     36.57 o 
   1  -1   7     8472.08     8939.18    168.87 o 
   2  -1   7     2199.58     2045.67     71.84 o 
   3  -1   7     4242.33     4213.63     92.17 o 
   4  -1   7      582.58      593.89     27.98 o 
   5  -1   7      266.43      289.34     32.04 o 
   6  -1   7       33.01       41.61     19.20 o 
   7  -1   7      320.13      335.41     36.58 o 
   8  -1   7       29.21       70.41     31.46 o 
   9  -1   7      418.99      517.62     71.91 o 
  10  -1   7       18.15       65.92     35.21 o 
 -12   0   7        9.11      -12.12     28.82 o 
 -11   0   7      115.95      137.40     28.53 o 
 -10   0   7     1727.51     1620.33     77.88 o 
  -9   0   7      689.92      674.89     52.90 o 
  -8   0   7     1014.70      938.08     53.60 o 
  -7   0   7      389.19      368.29     44.20 o 
  -6   0   7     1680.49     1681.91     65.92 o 
  -5   0   7      252.22      248.77     16.00 o 
  -4   0   7        4.06        8.58      7.51 o 
  -3   0   7       88.28       91.57     11.30 o 
  -2   0   7     2301.94     2557.27     37.96 o 
  -1   0   7       25.24       18.86      7.80 o 
   0   0   7     8280.99     9076.36    189.52 o 
   1   0   7     6381.77     6667.72    114.07 o 
   2   0   7      125.77      125.18     12.07 o 
   3   0   7      260.93      234.80     29.39 o 
   4   0   7      100.71      115.40     21.70 o 
   5   0   7      530.24      584.32     41.95 o 
   6   0   7      626.36      585.84     44.76 o 
   7   0   7      179.61      259.27     34.69 o 
   8   0   7      159.32      109.28     28.57 o 
   9   0   7      327.24      289.90     55.43 o 
  10   0   7      378.31      545.34     71.16 o 
 -12   1   7      218.96      223.98     59.93 o 
 -11   1   7        0.42        5.24     35.96 o 
 -10   1   7      429.38      483.01     49.38 o 
  -9   1   7       37.40       29.36     22.83 o 
  -8   1   7      310.49      324.43     38.49 o 
  -7   1   7      353.37      430.41     37.20 o 
  -6   1   7      738.63      711.24     29.35 o 
  -5   1   7      564.99      572.44     25.16 o 
  -4   1   7     1235.69     1249.35     34.93 o 
  -3   1   7     3630.97     3702.42     79.38 o 
  -2   1   7      911.10      868.62     21.30 o 
  -1   1   7       17.04       12.09     11.84 o 
   0   1   7     1795.63     1703.78     49.95 o 
   1   1   7      208.98      226.91     24.37 o 
   2   1   7     1789.87     1606.62     52.41 o 
   3   1   7      160.94      214.14     25.94 o 
   4   1   7      220.46      228.61     28.60 o 
   5   1   7      191.52      220.91     29.65 o 
   6   1   7      224.49      270.21     34.83 o 
   7   1   7     2062.15     2037.10     79.78 o 
   8   1   7      379.96      416.49     46.39 o 
   9   1   7        7.78       23.10     22.83 o 
 -12   2   7       37.04       83.90     44.20 o 
 -11   2   7      277.70      372.30     77.16 o 
 -10   2   7      335.95      338.59     68.92 o 
  -9   2   7       20.67       52.37     23.75 o 
  -8   2   7       60.16       60.19     23.75 o 
  -7   2   7     1386.57     1255.75     39.79 o 
  -6   2   7      438.61      499.66     32.14 o 
  -5   2   7       16.90       20.21     10.16 o 
  -4   2   7     4664.52     4689.56     71.74 o 
  -3   2   7        9.75       -4.02      8.51 o 
  -2   2   7     1446.90     1637.21     53.25 o 
  -1   2   7        4.06        7.49     12.44 o 
   0   2   7     1948.21     1909.42     54.43 o 
   1   2   7     1549.16     1350.40     47.06 o 
   2   2   7      821.44      765.82     37.65 o 
   3   2   7     2350.43     2254.90     65.98 o 
   4   2   7      743.64      724.98     55.43 o 
   5   2   7     1217.10     1153.44     52.37 o 
   6   2   7     2624.35     2398.55    108.99 o 
   7   2   7       54.25       67.45     23.94 o 
   8   2   7       15.47       32.93     22.43 o 
   9   2   7       26.01       18.72     23.92 o 
  10   2   7      155.77      104.12     46.44 o 
 -12   3   7      124.38      132.59     57.68 o 
 -11   3   7      825.85      943.85    106.37 o 
 -10   3   7      492.52      495.90     78.65 o 
  -9   3   7      504.95      478.67     72.66 o 
  -8   3   7        6.71       25.17     12.86 o 
  -7   3   7      129.28      130.14     39.68 o 
  -6   3   7     2227.67     2182.04     51.45 o 
  -5   3   7        3.53       -2.07      9.13 o 
  -4   3   7       49.22       38.28     11.35 o 
  -3   3   7      536.52      565.61     34.77 o 
  -2   3   7      335.81      333.68     18.99 o 
  -1   3   7    15384.15    16619.83    220.89 o 
   0   3   7      422.04      374.21     29.65 o 
   1   3   7      139.19      118.50     20.14 o 
   2   3   7     2091.73     1752.21     56.72 o 
   3   3   7      115.64      130.87     21.95 o 
   4   3   7     2462.20     2267.46     71.22 o 
   5   3   7        1.44      -14.40     14.40 o 
   6   3   7       50.69       75.00     40.08 o 
   7   3   7        0.50        1.86     20.04 o 
   8   3   7        6.15       88.39     27.72 o 
   9   3   7      571.10      803.02     95.88 o 
 -12   4   7        0.62      -32.21     47.19 o 
 -11   4   7      451.95      555.82     89.14 o 
 -10   4   7      677.94      512.38     79.40 o 
  -9   4   7      397.49      411.25     68.17 o 
  -8   4   7       85.02       77.84     20.92 o 
  -7   4   7      384.00      404.00     85.77 o 
  -6   4   7     1014.86      956.76     43.92 o 
  -5   4   7     1068.27     1030.68     34.40 o 
  -4   4   7      674.12      637.95     27.53 o 
  -3   4   7     1429.13     1410.88     36.73 o 
  -2   4   7      371.96      376.75     20.69 o 
  -1   4   7     1785.20     1669.29     39.80 o 
   0   4   7        5.09       14.37     19.10 o 
   1   4   7      666.32      677.71     37.87 o 
   2   4   7      379.59      354.71     31.73 o 
   3   4   7     1413.79     1279.51     56.93 o 
   4   4   7      330.80      329.59     34.83 o 
   5   4   7     1815.91     1542.27     77.91 o 
   6   4   7      667.19      619.31     48.76 o 
   7   4   7      380.60      417.17     43.77 o 
   8   4   7       18.25       68.10     23.60 o 
   9   4   7      100.18      149.07     53.93 o 
 -12   5   7       17.83       16.48     43.45 o 
 -11   5   7       54.73      167.05     54.68 o 
 -10   5   7      402.88      429.23     73.41 o 
  -9   5   7      413.28      488.09     57.68 o 
  -8   5   7       18.46       28.69     26.97 o 
  -7   5   7       49.21       94.33     23.13 o 
  -6   5   7        8.08       14.02     19.85 o 
  -5   5   7     1705.79     1701.63     45.19 o 
  -4   5   7      120.47      135.23     16.48 o 
  -3   5   7     5979.86     5986.39     88.01 o 
  -2   5   7        2.33       -1.64      8.95 o 
  -1   5   7      524.37      506.25     30.93 o 
   0   5   7      446.43      328.90     30.14 o 
   1   5   7      375.46      421.27     34.23 o 
   2   5   7      509.96      443.69     80.90 o 
   3   5   7      146.11      127.49     32.96 o 
   4   5   7        1.45      -16.34     16.34 o 
   5   5   7     3222.02     3083.72     91.00 o 
   6   5   7       60.20       66.73     40.45 o 
   7   5   7      660.96      643.90     53.61 o 
   8   5   7       33.64        0.75     39.70 o 
   9   5   7       87.41      137.83     52.44 o 
 -11   6   7       32.68       33.71     41.95 o 
 -10   6   7      234.15      214.99     62.17 o 
  -9   6   7      105.51      100.04     26.30 o 
  -8   6   7      138.33      167.94     49.81 o 
  -7   6   7     1677.87     1555.83     89.89 o 
  -6   6   7      116.83      132.26     26.71 o 
  -5   6   7       87.65      109.75     23.60 o 
  -4   6   7     1533.25     1570.70     53.82 o 
  -3   6   7       10.81        3.93      9.26 o 
  -2   6   7       16.72       21.20     12.13 o 
  -1   6   7      729.11      718.67     41.27 o 
   0   6   7       69.89       77.18     18.13 o 
   1   6   7      295.79      268.40     30.18 o 
   2   6   7      279.71      266.11     30.67 o 
   3   6   7     2201.37     2032.84     70.18 o 
   4   6   7       12.38       15.84     17.64 o 
   5   6   7      876.56      810.00    105.62 o 
   6   6   7     1256.36     1128.00     99.25 o 
   7   6   7       10.27      -26.97     41.20 o 
   8   6   7      115.98      226.22     60.68 o 
 -11   7   7       66.75       29.21     50.19 o 
 -10   7   7       48.60       60.11     23.08 o 
  -9   7   7      359.48      423.18     64.05 o 
  -8   7   7      479.34      479.36     47.89 o 
  -7   7   7      247.37      272.65     36.79 o 
  -6   7   7      231.84      241.54     34.77 o 
  -5   7   7      132.65      151.77     28.01 o 
  -4   7   7      419.25      447.08     76.41 o 
  -3   7   7     1647.64     1654.53     45.97 o 
  -2   7   7      570.84      621.93     30.88 o 
  -1   7   7     1348.63     1241.95     51.01 o 
   0   7   7       32.23       23.22     16.39 o 
   1   7   7      769.88      752.47     46.86 o 
   2   7   7      978.23      816.64    122.10 o 
   3   7   7      880.04      870.17     54.28 o 
   4   7   7      165.62      213.33     32.40 o 
   5   7   7      697.63      710.77    162.55 o 
   6   7   7       96.36       77.32     28.47 o 
   7   7   7      576.80      635.97     90.64 o 
   8   7   7       68.90      182.78     61.43 o 
 -11   8   7       91.10      121.35     53.93 o 
 -10   8   7      477.40      491.78     52.05 o 
  -9   8   7      367.98      457.39     50.64 o 
  -8   8   7       27.25       29.70     24.82 o 
  -7   8   7       52.79       84.60     27.94 o 
  -6   8   7        4.95       18.72     21.21 o 
  -5   8   7       46.74       64.51     23.35 o 
  -4   8   7      726.53      656.44     45.54 o 
  -3   8   7      255.20      325.27     34.37 o 
  -2   8   7     1878.87     1809.65     65.55 o 
  -1   8   7        3.45       14.73     15.78 o 
   0   8   7     2582.62     2442.82     76.78 o 
   1   8   7     1290.79     1189.23     55.08 o 
   2   8   7      324.89      321.44     37.33 o 
   3   8   7       68.25       42.39     34.46 o 
   4   8   7        1.44       38.37     38.20 o 
   5   8   7        9.93       46.06     32.96 o 
   6   8   7        5.85       40.45     41.95 o 
   7   8   7        4.03        8.99     40.45 o 
 -10   9   7      211.07      207.04     38.16 o 
  -9   9   7        7.79       16.12     37.83 o 
  -8   9   7      113.99      153.24     35.38 o 
  -7   9   7       30.64       49.11     24.83 o 
  -6   9   7      328.69      363.01     86.89 o 
  -5   9   7       42.66       56.37     23.97 o 
  -4   9   7       26.35       37.60     20.92 o 
  -3   9   7      924.47      969.32     85.40 o 
  -2   9   7      324.97      388.78     56.93 o 
  -1   9   7       43.04       55.90     19.41 o 
   0   9   7     1567.90     1399.62    147.57 o 
   1   9   7       55.62       89.33     24.88 o 
   2   9   7      410.86      456.91     44.34 o 
   3   9   7      156.67      144.01     29.61 o 
   4   9   7      199.36      256.87     34.77 o 
   5   9   7       11.86       50.19     43.45 o 
   6   9   7      455.64      399.26     76.41 o 
   7   9   7      149.24       98.88     48.69 o 
  -9  10   7        4.80       36.49     24.78 o 
  -8  10   7       14.64       35.96     40.08 o 
  -7  10   7       15.08       40.12     38.20 o 
  -6  10   7       21.15       44.18     26.95 o 
  -5  10   7       21.14       51.20     37.83 o 
  -4  10   7     2086.35     1956.36     75.17 o 
  -3  10   7        3.26       36.71     28.47 o 
  -2  10   7      720.87      663.69     78.65 o 
  -1  10   7       21.21       35.21     26.22 o 
   0  10   7      394.23      416.58     43.05 o 
   1  10   7       41.88       70.30     23.99 o 
   2  10   7      163.90      192.90     31.84 o 
   3  10   7      133.27      172.94     32.20 o 
   4  10   7      195.78      205.53     33.67 o 
   5  10   7       67.72       54.68     43.45 o 
   6  10   7      939.75      792.53    101.13 o 
  -8  11   7       88.36      165.88     36.58 o 
  -7  11   7       17.44       88.41     30.98 o 
  -6  11   7      658.58      654.43     86.89 o 
  -5  11   7      181.27      282.92     57.31 o 
  -4  11   7      286.38      293.64     59.18 o 
  -3  11   7     1028.49      950.59     92.14 o 
  -2  11   7       40.25       59.93     39.70 o 
  -1  11   7      251.06      304.88     58.43 o 
   0  11   7      300.13      366.30     59.18 o 
   1  11   7       44.41       64.96     24.06 o 
   2  11   7      101.35      120.37     29.22 o 
   3  11   7       55.42      103.71     29.14 o 
   4  11   7      436.20      426.23     74.16 o 
   5  11   7       15.38        8.24     38.95 o 
  -7  12   7      618.19      669.59     68.17 o 
  -6  12   7       10.48       56.55     77.16 o 
  -5  12   7        0.74      -20.23     33.71 o 
  -4  12   7      158.50      197.01     48.69 o 
  -3  12   7       34.29       53.93     34.46 o 
  -2  12   7       90.64      128.09     44.20 o 
  -1  12   7       56.68      134.09     44.20 o 
   0  12   7      258.53      201.50     46.44 o 
   1  12   7       37.92       71.91     32.96 o 
   2  12   7      158.05      232.01     37.25 o 
   3  12   7      171.31      154.31     50.94 o 
  -5  13   7      182.75      212.74     56.93 o 
  -4  13   7        2.50       50.94     40.45 o 
  -3  13   7      233.60      371.55     68.17 o 
  -2  13   7        3.71       53.19     37.45 o 
  -1  13   7      355.30      522.11     74.91 o 
   0  13   7      201.82      217.24     49.44 o 
   1  13   7      257.02      328.85     58.43 o 
   2  13   7        2.66       27.72     31.46 o 
  -4 -13   8       53.34      116.11     48.69 o 
  -3 -13   8       50.26       55.43     45.69 o 
  -2 -13   8        5.24       33.71     42.70 o 
  -1 -13   8        1.21       38.95     40.45 o 
   0 -13   8       12.53       41.20     41.95 o 
   1 -13   8       11.14       93.64     44.20 o 
   2 -13   8       10.07      195.51     52.44 o 
   3 -13   8       19.81       23.16     24.08 o 
  -6 -12   8      463.91      524.59     56.94 o 
  -5 -12   8       15.90       28.36     27.71 o 
  -4 -12   8      253.76      268.92     62.17 o 
  -3 -12   8       18.53        5.24     33.71 o 
  -2 -12   8      113.63       67.42     44.95 o 
  -1 -12   8       13.35       83.15     46.44 o 
   0 -12   8       14.97       62.17     49.44 o 
   1 -12   8        2.33      -10.49     35.21 o 
   2 -12   8       25.08       94.60     26.47 o 
   3 -12   8       82.71      147.74     32.64 o 
   4 -12   8       85.52      126.71     30.67 o 
  -7 -11   8      196.31      237.66     48.69 o 
  -6 -11   8       28.57       54.39     30.71 o 
  -5 -11   8      164.94      183.89     37.20 o 
  -4 -11   8      332.17      355.03     47.14 o 
  -3 -11   8      414.64      452.45     77.91 o 
  -2 -11   8       11.41       24.72     38.95 o 
  -1 -11   8       11.17      -18.73     35.21 o 
   0 -11   8      429.24      501.89     75.66 o 
   1 -11   8      148.60      132.59     50.19 o 
   2 -11   8        1.25       15.38     23.97 o 
   3 -11   8      483.81      415.21     67.04 o 
   4 -11   8       12.56       26.50     23.46 o 
   5 -11   8        0.35        1.22     21.86 o 
   6 -11   8       83.11       45.63     26.95 o 
  -8 -10   8        0.60       -4.12     25.36 o 
  -7 -10   8       73.22       70.26     30.50 o 
  -6 -10   8      464.15      450.91     51.35 o 
  -5 -10   8      145.88      160.31     34.83 o 
  -4 -10   8       12.66       23.82     22.93 o 
  -3 -10   8       98.00      193.63     34.66 o 
  -2 -10   8      503.04      466.68     72.66 o 
  -1 -10   8       51.33       77.91     41.95 o 
   0 -10   8      257.17      282.41     59.18 o 
   1 -10   8      346.99      385.07     45.32 o 
   2 -10   8       64.68       81.32     25.00 o 
   3 -10   8        0.98      -13.80     35.96 o 
   4 -10   8      271.56      304.46     61.43 o 
   5 -10   8       76.31      106.79     29.61 o 
   6 -10   8        0.63        8.62     24.06 o 
  -9  -9   8       42.01       24.71     27.53 o 
  -8  -9   8      109.00      112.36     31.78 o 
  -7  -9   8      720.74      784.89     63.93 o 
  -6  -9   8       29.07       44.92     31.46 o 
  -5  -9   8      238.79      238.05     37.61 o 
  -4  -9   8      166.96      147.93     33.46 o 
  -3  -9   8      562.72      608.94     50.19 o 
  -2  -9   8      735.61      711.87     51.83 o 
  -1  -9   8      516.43      450.95     67.42 o 
   0  -9   8     1093.63     1070.57     55.11 o 
   1  -9   8      369.53      386.23     40.13 o 
   2  -9   8        5.40       40.08     21.86 o 
   3  -9   8      953.49      965.31     96.26 o 
   4  -9   8        2.69       16.94     25.84 o 
   5  -9   8        2.76       18.83     35.96 o 
   6  -9   8       36.01       50.79     25.41 o 
   7  -9   8      260.59      270.91     37.87 o 
 -10  -8   8       32.69      110.04     32.57 o 
  -9  -8   8      552.46      570.83     59.15 o 
  -8  -8   8        0.62       -0.98     23.89 o 
  -7  -8   8        5.52        8.99     24.63 o 
  -6  -8   8       95.73      104.94     29.92 o 
  -5  -8   8       71.56       58.24     25.65 o 
  -4  -8   8        0.59       -0.04     20.11 o 
  -3  -8   8      229.05      289.43     36.28 o 
  -2  -8   8       15.83       25.10     19.28 o 
  -1  -8   8     1071.44     1093.24     51.39 o 
   0  -8   8      881.74      859.03     65.92 o 
   1  -8   8        8.46       18.36     26.97 o 
   2  -8   8      370.15      363.50     47.19 o 
   3  -8   8        5.37       13.05     19.94 o 
   4  -8   8      491.22      425.21     43.81 o 
   5  -8   8      319.74      296.56     39.56 o 
   6  -8   8       33.03       42.99     24.30 o 
   7  -8   8       73.27       88.73     28.47 o 
   8  -8   8       57.27       17.07     25.89 o 
 -10  -7   8      236.64      184.20     30.78 o 
  -9  -7   8      154.68      142.71     34.23 o 
  -8  -7   8      628.16      656.82     62.92 o 
  -7  -7   8        3.33       24.72     22.78 o 
  -6  -7   8      192.72      184.50     34.69 o 
  -5  -7   8        1.91       14.27     22.10 o 
  -4  -7   8        4.37       33.96     65.92 o 
  -3  -7   8     2835.83     2685.17     82.30 o 
  -2  -7   8        3.13       -7.97     25.09 o 
  -1  -7   8      190.41      221.52     21.86 o 
   0  -7   8        4.61        6.77     13.04 o 
   1  -7   8      462.65      493.84     40.62 o 
   2  -7   8       30.01       29.23     20.58 o 
   3  -7   8      402.33      418.50     41.03 o 
   4  -7   8       57.90      100.69     25.16 o 
   5  -7   8      144.31      105.06     28.33 o 
   6  -7   8       42.12       74.05     62.17 o 
   7  -7   8      224.54      233.23     40.83 o 
   8  -7   8       19.99       53.93     36.71 o 
 -11  -6   8       70.60      106.96     27.17 o 
 -10  -6   8        6.55       -2.77     19.83 o 
  -9  -6   8      221.94      215.59     31.69 o 
  -8  -6   8     1219.06     1114.65     72.39 o 
  -7  -6   8      125.03      128.48     24.50 o 
  -6  -6   8      234.57      190.03     32.26 o 
  -5  -6   8      528.82      549.42     65.92 o 
  -4  -6   8     1966.73     1784.55     66.73 o 
  -3  -6   8     4892.57     4717.65    107.51 o 
  -2  -6   8     1377.75     1335.06     54.49 o 
  -1  -6   8       14.00       25.04     18.64 o 
   0  -6   8        2.30       -2.25     10.86 o 
   1  -6   8      839.37      871.23     33.90 o 
   2  -6   8       58.97       62.34     21.41 o 
   3  -6   8       77.33       68.53     23.29 o 
   4  -6   8      493.19      472.36     42.97 o 
   5  -6   8      304.54      341.83     39.21 o 
   6  -6   8      221.38      287.27     58.43 o 
   7  -6   8      581.91      657.43    111.24 o 
   8  -6   8      110.44       65.92     39.70 o 
   9  -6   8        2.31       51.69     38.20 o 
 -11  -5   8       37.60       31.27     48.69 o 
 -10  -5   8      732.45      623.97     49.69 o 
  -9  -5   8      230.49      178.23     29.24 o 
  -8  -5   8      136.97      133.36     25.46 o 
  -7  -5   8      977.35     1015.97     47.69 o 
  -6  -5   8      833.16      716.39     61.73 o 
  -5  -5   8     1502.81     1250.64     55.86 o 
  -4  -5   8     2727.46     2485.51     74.66 o 
  -3  -5   8       30.92       19.02     16.15 o 
  -2  -5   8      108.91      140.36     16.12 o 
  -1  -5   8        4.45       17.23     11.35 o 
   0  -5   8      873.07      804.46     31.64 o 
   1  -5   8       60.07       71.11     14.33 o 
   2  -5   8      146.31      132.50     18.00 o 
   3  -5   8      989.96      880.07    134.09 o 
   4  -5   8      805.00      818.80     49.95 o 
   5  -5   8      495.37      621.55     47.83 o 
   6  -5   8        4.53       24.49     19.33 o 
   7  -5   8      129.88      117.61     41.20 o 
   8  -5   8        1.52       68.17     41.95 o 
   9  -5   8       18.09       30.71     37.45 o 
 -12  -4   8       16.33       38.25     22.28 o 
 -11  -4   8       95.68       91.39     29.66 o 
 -10  -4   8      138.92      162.68     28.67 o 
  -9  -4   8     1899.57     1643.45     61.91 o 
  -8  -4   8     1165.08     1030.03     51.21 o 
  -7  -4   8      169.95      196.68     26.04 o 
  -6  -4   8     4093.32     3409.90    179.20 o 
  -5  -4   8     1309.40     1178.60     41.73 o 
  -4  -4   8       37.81       62.97     18.80 o 
  -3  -4   8      269.45      311.72     30.67 o 
  -2  -4   8     2974.67     3090.27     56.86 o 
  -1  -4   8     1859.05     1978.22     45.73 o 
   0  -4   8        2.09       11.03     11.43 o 
   1  -4   8     4097.23     4031.70     69.43 o 
   2  -4   8     1612.58     1588.56     42.63 o 
   3  -4   8      106.00      111.35     17.08 o 
   4  -4   8     2533.70     2333.42    116.48 o 
   5  -4   8      926.97      993.10     86.52 o 
   6  -4   8        8.74       37.45     34.46 o 
   7  -4   8       34.77       19.48     32.21 o 
   8  -4   8      217.19      215.74     55.43 o 
   9  -4   8        3.45       50.94     40.45 o 
 -12  -3   8      382.70      378.52     42.18 o 
 -11  -3   8       39.17       32.84     29.51 o 
 -10  -3   8      390.76      352.92     54.40 o 
  -9  -3   8      114.88      124.95     26.09 o 
  -8  -3   8     1721.52     1578.05     56.50 o 
  -7  -3   8      157.08      139.16     22.78 o 
  -6  -3   8      114.10      106.50     19.23 o 
  -5  -3   8      377.48      332.02     26.90 o 
  -4  -3   8       95.96       93.50     16.22 o 
  -3  -3   8      920.71      896.92     33.78 o 
  -2  -3   8       23.51       55.00     14.73 o 
  -1  -3   8       46.25       85.37     13.61 o 
   0  -3   8     3518.29     3368.38     59.81 o 
   1  -3   8     2048.50     2086.83     46.75 o 
   2  -3   8     1582.98     1441.33     39.94 o 
   3  -3   8      412.90      401.87     25.98 o 
   4  -3   8       59.45       46.93     14.40 o 
   5  -3   8      673.15      654.70     71.16 o 
   6  -3   8       71.42       53.93     35.21 o 
   7  -3   8      596.70      746.84     85.40 o 
   8  -3   8       31.03       56.93     38.20 o 
   9  -3   8       25.88       26.97     32.21 o 
 -12  -2   8       55.02       56.36     25.41 o 
 -11  -2   8        9.92       16.76     23.09 o 
 -10  -2   8        7.29        6.27     19.38 o 
  -9  -2   8      577.50      542.24     42.03 o 
  -8  -2   8      159.16      145.71     25.28 o 
  -7  -2   8     2230.03     1813.64     55.66 o 
  -6  -2   8      790.60      858.33     38.68 o 
  -5  -2   8     1480.09     1306.22     66.96 o 
  -4  -2   8      213.46      266.83     13.73 o 
  -3  -2   8     1360.22     1202.87     27.92 o 
  -2  -2   8     1148.57     1181.89     40.47 o 
  -1  -2   8      132.39      184.46     16.77 o 
   0  -2   8     4888.20     4849.68     72.27 o 
   1  -2   8     2025.54     2070.57     45.04 o 
   2  -2   8      365.51      410.47     26.14 o 
   3  -2   8     1559.74     1637.26     43.13 o 
   4  -2   8     1833.26     1766.13     61.04 o 
   5  -2   8       30.99       49.25     20.11 o 
   6  -2   8        3.34       -1.50     27.72 o 
   7  -2   8      281.44      268.92     54.68 o 
   8  -2   8      776.96      770.06     86.14 o 
   9  -2   8        9.81       41.20     32.21 o 
 -12  -1   8       85.17      140.68     29.89 o 
 -11  -1   8        0.97        5.66     20.54 o 
 -10  -1   8      277.47      294.67     34.83 o 
  -9  -1   8      174.41      163.25     25.34 o 
  -8  -1   8       32.02       23.25     16.35 o 
  -7  -1   8     1448.62     1403.88     65.66 o 
  -6  -1   8      148.82      190.94     22.36 o 
  -5  -1   8      775.98      753.24     32.52 o 
  -4  -1   8      201.88      240.95     16.54 o 
  -3  -1   8     1195.09     1157.71     38.17 o 
  -2  -1   8     2844.99     3221.86     46.89 o 
  -1  -1   8      629.26      794.56     26.46 o 
   0  -1   8       55.39       42.12     11.08 o 
   1  -1   8       25.31       43.74     11.17 o 
   2  -1   8      661.88      641.55     30.29 o 
   3  -1   8     3739.91     3467.99    211.99 o 
   4  -1   8      115.37       86.86     25.09 o 
   5  -1   8      705.57      698.21     46.70 o 
   6  -1   8       14.11       29.59     18.54 o 
   7  -1   8      575.56      585.04     70.41 o 
   8  -1   8      652.83      648.71     78.65 o 
   9  -1   8        6.18      -17.23     29.21 o 
 -12   0   8       22.47       10.94     29.69 o 
 -11   0   8      191.26      182.57     29.59 o 
 -10   0   8       10.60       -8.97     17.49 o 
  -9   0   8     2545.70     2336.70     69.35 o 
  -8   0   8      149.67      145.39     24.56 o 
  -7   0   8      321.99      347.32     29.76 o 
  -6   0   8     3635.99     3467.61     70.39 o 
  -5   0   8      589.39      619.31     22.74 o 
  -4   0   8       34.23       68.56     17.09 o 
  -3   0   8      530.46      569.90     24.28 o 
  -2   0   8      106.19      157.88     17.73 o 
  -1   0   8     2635.49     2842.42     48.97 o 
   0   0   8      266.32      311.78     29.88 o 
   1   0   8     3533.16     3351.93    103.00 o 
   2   0   8       63.55       64.28     20.23 o 
   3   0   8      449.07      471.57     36.81 o 
   4   0   8       69.19       81.28     42.70 o 
   5   0   8      164.18      179.01     27.80 o 
   6   0   8      156.52      178.69     29.65 o 
   7   0   8      474.08      461.92     55.81 o 
   8   0   8      116.95      111.61     36.71 o 
   9   0   8      477.33      602.27     77.16 o 
 -12   1   8        2.10        1.57     49.07 o 
 -11   1   8      365.19      343.83     71.91 o 
 -10   1   8      967.63      950.93     63.34 o 
  -9   1   8     1483.27     1347.78     65.33 o 
  -8   1   8       15.43       24.68     21.48 o 
  -7   1   8      686.17      755.41     48.17 o 
  -6   1   8      966.71      895.00     32.27 o 
  -5   1   8      453.27      483.14     25.45 o 
  -4   1   8       15.51        9.83     12.73 o 
  -3   1   8     3550.82     3796.09     52.28 o 
  -2   1   8       27.97       30.59      6.83 o 
  -1   1   8     1824.87     1875.48     29.48 o 
   0   1   8     1986.27     1855.16     70.04 o 
   1   1   8     1464.50     1403.26    157.68 o 
   2   1   8        4.79        1.21     12.37 o 
   3   1   8     1362.97     1222.40     50.31 o 
   4   1   8      460.40      486.90     39.97 o 
   5   1   8      811.88      830.88     82.40 o 
   6   1   8       22.25       37.34     21.21 o 
   7   1   8      729.66      702.04     59.93 o 
   8   1   8       25.90       -9.39     59.55 o 
   9   1   8      321.02      562.56     72.66 o 
 -12   2   8        1.34      -13.48     47.19 o 
 -11   2   8      167.48      165.55     62.17 o 
 -10   2   8       41.91      122.85     50.94 o 
  -9   2   8      505.88      484.83     70.79 o 
  -8   2   8       74.49       84.69     25.06 o 
  -7   2   8       15.61       22.44     11.93 o 
  -6   2   8      350.37      403.29     27.48 o 
  -5   2   8      720.85      714.66     30.36 o 
  -4   2   8     2730.50     2801.46     54.52 o 
  -3   2   8     9667.05    10239.34    121.37 o 
  -2   2   8     1759.10     1684.61     51.03 o 
  -1   2   8       80.80       96.50     19.28 o 
   0   2   8      164.97      205.77     28.47 o 
   1   2   8      990.78      761.59     38.27 o 
   2   2   8      117.33      182.13     25.81 o 
   3   2   8       71.52       90.58     20.33 o 
   4   2   8      650.74      740.42     47.59 o 
   5   2   8     2059.32     1922.63     71.12 o 
   6   2   8     1855.03     1634.95    102.62 o 
   7   2   8     1546.98     1617.67     70.23 o 
   8   2   8       80.93       64.20     49.81 o 
   9   2   8        4.34       84.76     27.89 o 
 -12   3   8        9.10       38.20     50.19 o 
 -11   3   8       20.02       -5.24     41.20 o 
 -10   3   8      542.85      522.86     80.90 o 
  -9   3   8      466.83      439.71     71.91 o 
  -8   3   8       31.02        5.62     28.84 o 
  -7   3   8        2.11       26.49     13.13 o 
  -6   3   8      995.72      942.42     34.69 o 
  -5   3   8      500.92      546.89     28.26 o 
  -4   3   8     2018.82     2098.28     47.31 o 
  -3   3   8       77.62       64.52     12.97 o 
  -2   3   8     1483.36     1437.39     35.16 o 
  -1   3   8       45.08       12.29     13.74 o 
   0   3   8     2821.61     2629.66     70.35 o 
   1   3   8      445.20      350.34     38.20 o 
   2   3   8      147.76      162.01     24.74 o 
   3   3   8       14.02       -3.15     15.78 o 
   4   3   8     1809.57     1601.10     62.48 o 
   5   3   8      889.69      809.28     74.91 o 
   6   3   8      961.12     1020.35     60.36 o 
   7   3   8        3.42       45.59     22.31 o 
   8   3   8        3.94        4.69     21.44 o 
   9   3   8       17.60       59.93     42.70 o 
 -12   4   8      122.36      198.51     65.17 o 
 -11   4   8        1.24      -20.23     38.20 o 
 -10   4   8       47.21       83.15     50.94 o 
  -9   4   8      230.86      280.91     61.43 o 
  -8   4   8        4.94       -3.93     36.33 o 
  -7   4   8       24.49       47.25     14.30 o 
  -6   4   8     2012.69     1900.10     50.10 o 
  -5   4   8      182.54      206.61     21.18 o 
  -4   4   8       10.97       -4.12     12.45 o 
  -3   4   8     1288.88     1341.14     37.22 o 
  -2   4   8      258.41      241.77     21.41 o 
  -1   4   8      145.23      132.67     22.51 o 
   0   4   8        1.14        0.97     12.58 o 
   1   4   8      569.60      538.23     69.67 o 
   2   4   8      886.01      798.32     42.84 o 
   3   4   8       28.18       27.47     17.46 o 
   4   4   8     4018.92     3540.80     95.24 o 
   5   4   8       13.91      -15.61     29.21 o 
   6   4   8       45.57       75.59     43.07 o 
   7   4   8      270.27      309.96     39.59 o 
   8   4   8        5.47       46.70     30.71 o 
   9   4   8       56.73       14.23     45.69 o 
 -12   5   8       26.30       51.69     51.69 o 
 -11   5   8       40.24       51.69     48.69 o 
 -10   5   8      732.78      677.92     89.89 o 
  -9   5   8      215.31      179.36     52.44 o 
  -8   5   8     1137.53     1048.26     88.77 o 
  -7   5   8      169.24      225.89     32.10 o 
  -6   5   8       11.43       17.64     13.47 o 
  -5   5   8        6.39       28.74     12.16 o 
  -4   5   8      167.53      212.36     20.15 o 
  -3   5   8      391.13      429.51     25.23 o 
  -2   5   8      429.74      545.73     37.03 o 
  -1   5   8       12.78        7.29     13.50 o 
   0   5   8     2731.14     2622.31     74.60 o 
   1   5   8      730.95      721.48     44.34 o 
   2   5   8     1642.24     1359.29     91.76 o 
   3   5   8        1.54       -1.66     15.09 o 
   4   5   8      728.69      646.53     48.38 o 
   5   5   8      163.26      146.22     46.82 o 
   6   5   8      376.56      395.44     67.79 o 
   7   5   8        4.52      -26.18     37.45 o 
   8   5   8       41.27       24.72     44.95 o 
 -11   6   8      217.68      421.74     79.40 o 
 -10   6   8      346.07      379.79     72.66 o 
  -9   6   8      619.44      608.89     55.43 o 
  -8   6   8       25.62       33.16     24.72 o 
  -7   6   8      989.85      928.95    110.12 o 
  -6   6   8      412.06      486.61     40.78 o 
  -5   6   8      133.72      114.12     23.57 o 
  -4   6   8       66.59       81.96     14.70 o 
  -3   6   8      478.70      471.29     27.58 o 
  -2   6   8     1436.56     1295.48     55.06 o 
  -1   6   8      484.03      491.20     49.81 o 
   0   6   8     1328.88     1297.54     70.04 o 
   1   6   8     1029.42      934.10     47.00 o 
   2   6   8     1580.84     1404.20     84.65 o 
   3   6   8       44.64       79.10     28.09 o 
   4   6   8     1075.28      987.58     55.78 o 
   5   6   8      138.38      149.88     29.59 o 
   6   6   8       88.12      130.11     46.82 o 
   7   6   8       50.44       71.11     26.42 o 
   8   6   8      163.36      235.21     64.42 o 
 -11   7   8       58.33      112.36     51.69 o 
 -10   7   8       46.97       77.87     24.18 o 
  -9   7   8       49.18       53.48     27.34 o 
  -8   7   8       16.61      -10.69     18.57 o 
  -7   7   8      143.42      158.04     30.58 o 
  -6   7   8       98.14       76.07     23.40 o 
  -5   7   8       35.09       50.17     20.26 o 
  -4   7   8     1038.56      952.78     48.04 o 
  -3   7   8     1078.90     1068.05     50.21 o 
  -2   7   8     2414.93     2278.93    120.60 o 
  -1   7   8       66.16       88.02     20.87 o 
   0   7   8      175.49      174.84     53.93 o 
   1   7   8      286.61      232.56     30.90 o 
   2   7   8        7.77       31.74     19.05 o 
   3   7   8      314.66      343.04     74.16 o 
   4   7   8       11.56       -9.35     18.22 o 
   5   7   8       51.07       45.36     35.96 o 
   6   7   8      326.73      432.96     48.31 o 
   7   7   8      162.58      193.26     60.68 o 
 -10   8   8       11.25       89.22     26.99 o 
  -9   8   8      612.06      635.55     56.20 o 
  -8   8   8       23.29        8.06     21.72 o 
  -7   8   8      125.82      124.00     37.08 o 
  -6   8   8      852.12      855.47     56.65 o 
  -5   8   8      418.77      430.90     42.34 o 
  -4   8   8      425.83      448.86     46.44 o 
  -3   8   8     4205.93     4069.04    153.56 o 
  -2   8   8       72.38       49.34     18.22 o 
  -1   8   8     1094.09     1134.37     52.94 o 
   0   8   8       27.55       44.32     20.39 o 
   1   8   8     1562.16     1472.57     93.26 o 
   2   8   8        0.53       20.93     17.99 o 
   3   8   8        5.05        8.89     19.12 o 
   4   8   8      404.34      502.12     49.17 o 
   5   8   8      258.48      272.86     50.94 o 
   6   8   8       52.64       77.91     47.94 o 
   7   8   8      274.19      327.35     73.41 o 
 -10   9   8       57.15      106.58     43.45 o 
  -9   9   8        2.91       48.80     27.51 o 
  -8   9   8       40.58       82.79     28.78 o 
  -7   9   8      590.02      676.79     57.47 o 
  -6   9   8       40.23       58.71     55.81 o 
  -5   9   8      812.60      876.89     60.27 o 
  -4   9   8        0.98      101.13     39.70 o 
  -3   9   8        1.49       17.98     26.97 o 
  -2   9   8       41.15        8.99     24.72 o 
  -1   9   8       27.18        1.50     16.95 o 
   0   9   8     1557.41     1431.19    101.13 o 
   1   9   8        5.75       59.05     21.70 o 
   2   9   8      190.46      179.35     31.51 o 
   3   9   8      681.65      697.23     55.43 o 
   4   9   8       87.81      124.30     27.29 o 
   5   9   8      344.53      440.95     47.98 o 
   6   9   8       28.36       41.95     46.44 o 
  -9  10   8      192.79      196.45     37.87 o 
  -8  10   8       95.70      106.65    106.74 o 
  -7  10   8      121.24      135.56     77.91 o 
  -6  10   8       89.41      118.67     32.04 o 
  -5  10   8       17.87       66.67     38.95 o 
  -4  10   8       21.03       30.71     30.71 o 
  -3  10   8     1663.16     1658.48    104.87 o 
  -2  10   8        4.02       74.16     35.21 o 
  -1  10   8       24.67       14.98     28.47 o 
   0  10   8      161.43      210.09     33.85 o 
   1  10   8      656.47      762.35     62.17 o 
   2  10   8       35.82       99.64     64.05 o 
   3  10   8      143.81      153.80     42.32 o 
   4  10   8       45.45       32.70     23.99 o 
   5  10   8        0.39       33.71     38.95 o 
  -8  11   8      222.65      283.34     84.27 o 
  -7  11   8      124.69       87.94     36.71 o 
  -6  11   8      179.40      119.85     49.44 o 
  -5  11   8      250.50      232.97     53.19 o 
  -4  11   8      131.16      128.84     43.45 o 
  -3  11   8      322.43      367.05     61.43 o 
  -2  11   8      253.59      280.16     56.18 o 
  -1  11   8      105.01      197.76     47.19 o 
   0  11   8       84.63      101.13     37.45 o 
   1  11   8      296.52      395.30     58.43 o 
   2  11   8       22.01        9.65     23.97 o 
   3  11   8        4.11       72.29     24.29 o 
   4  11   8       15.76       68.17     44.20 o 
  -7  12   8        7.34       38.95     37.45 o 
  -6  12   8      262.26      279.41     60.68 o 
  -5  12   8        6.69        9.74     36.71 o 
  -4  12   8        7.00       25.47     33.71 o 
  -3  12   8       91.69      119.85     41.95 o 
  -2  12   8        4.48       44.95     31.46 o 
  -1  12   8       41.30       89.14     37.45 o 
   0  12   8       14.66       41.20     32.21 o 
   1  12   8       94.86      177.53     42.70 o 
   2  12   8       35.07       80.62     31.84 o 
   3  12   8       20.38       72.85     29.59 o 
  -5  13   8       33.58      -15.73     32.96 o 
  -4  13   8       86.78      149.07     43.45 o 
  -3  13   8       27.73       17.23     29.96 o 
  -2  13   8        2.12       17.98     32.21 o 
  -1  13   8        7.48       72.66     38.95 o 
   0  13   8      492.93      648.71     81.65 o 
   1  13   8        3.01      -29.21     29.21 o 
  -3 -13   9      179.70      158.81     59.18 o 
  -2 -13   9       29.05       41.20     42.70 o 
  -1 -13   9       25.11      125.10     51.69 o 
   0 -13   9        7.63       66.67     41.95 o 
   1 -13   9       37.07       68.92     44.95 o 
  -5 -12   9      645.93      775.31    102.62 o 
  -4 -12   9        1.08       22.47     38.20 o 
  -3 -12   9       27.31       22.47     38.20 o 
  -2 -12   9        0.07       36.71     39.70 o 
  -1 -12   9       54.39       74.91     45.69 o 
   0 -12   9       36.07       42.70     41.95 o 
   1 -12   9       49.30       29.96     41.20 o 
   2 -12   9       16.00       11.24     39.70 o 
   3 -12   9      217.06      309.00     43.09 o 
   4 -12   9       90.73      123.73     30.14 o 
  -7 -11   9       94.08      118.47     65.92 o 
  -6 -11   9      297.71      414.14     50.84 o 
  -5 -11   9        5.12       57.37     28.59 o 
  -4 -11   9      161.33      142.83     69.29 o 
  -3 -11   9       14.21      -17.98     34.46 o 
  -2 -11   9      311.65      340.09     68.92 o 
  -1 -11   9       19.06       16.48     38.95 o 
   0 -11   9      242.66      289.15     68.17 o 
   1 -11   9      517.62      483.16     78.65 o 
   2 -11   9      211.80      270.10     38.70 o 
   3 -11   9       59.86       79.93     28.54 o 
   4 -11   9      154.23      146.05     63.30 o 
   5 -11   9        8.29       67.64     47.57 o 
  -8 -10   9        4.26       -8.98     24.06 o 
  -7 -10   9      119.76       81.08     31.04 o 
  -6 -10   9      312.96      317.25     47.23 o 
  -5 -10   9        0.55       22.34     24.30 o 
  -4 -10   9      555.99      507.25     51.78 o 
  -3 -10   9      445.93      469.18     76.41 o 
  -2 -10   9        2.80       11.24     36.71 o 
  -1 -10   9      982.07      985.05     97.38 o 
   0 -10   9      584.55      559.57     78.65 o 
   1 -10   9      208.05      278.89     50.94 o 
   2 -10   9       93.68      158.52     31.89 o 
   3 -10   9       56.80       91.53     27.77 o 
   4 -10   9       25.31       97.34     27.18 o 
   5 -10   9      120.63      155.91     65.92 o 
   6 -10   9      136.91      202.92     35.96 o 
  -9  -9   9        9.46       29.24     26.59 o 
  -8  -9   9      319.08      324.40     46.33 o 
  -7  -9   9      465.54      482.82     54.00 o 
  -6  -9   9      656.63      662.15     84.27 o 
  -5  -9   9      264.30      307.08     42.90 o 
  -4  -9   9        4.22       25.51     23.14 o 
  -3  -9   9      673.29      637.47     53.22 o 
  -2  -9   9     3011.90     2820.31    121.35 o 
  -1  -9   9      183.02      209.74     50.94 o 
   0  -9   9       25.00        1.50     30.71 o 
   1  -9   9      102.72      138.67     27.89 o 
   2  -9   9      144.73      202.94     54.68 o 
   3  -9   9        1.07      -11.75     30.34 o 
   4  -9   9      271.73      328.18     40.84 o 
   5  -9   9      192.35      264.53     39.68 o 
   6  -9   9       66.38      113.09     30.43 o 
   7  -9   9        8.66       43.90     25.41 o 
 -10  -8   9       33.07       26.81     29.65 o 
  -9  -8   9      536.40      525.37     61.80 o 
  -8  -8   9      273.42      299.24     46.35 o 
  -7  -8   9      288.08      263.76     40.69 o 
  -6  -8   9        1.38       24.86     25.12 o 
  -5  -8   9      337.59      305.97     46.44 o 
  -4  -8   9      486.94      449.19     46.92 o 
  -3  -8   9        0.73        6.48     19.86 o 
  -2  -8   9      613.81      753.05     72.66 o 
  -1  -8   9     1156.35     1103.74     53.53 o 
   0  -8   9      162.49      245.71     30.77 o 
   1  -8   9      538.71      520.17     61.80 o 
   2  -8   9      729.90      743.24     51.88 o 
   3  -8   9      396.87      465.34     45.52 o 
   4  -8   9      210.27      216.96     34.66 o 
   5  -8   9      291.93      285.51     39.44 o 
   6  -8   9      130.97      208.19     55.06 o 
   7  -8   9        4.42       34.06     56.56 o 
 -10  -7   9       82.27       83.87     24.64 o 
  -9  -7   9     1641.03     1503.79     94.76 o 
  -8  -7   9      312.05      283.41     42.44 o 
  -7  -7   9       17.85        5.34     22.48 o 
  -6  -7   9      151.92      120.94     64.80 o 
  -5  -7   9       56.12       48.90     35.58 o 
  -4  -7   9     1217.68     1085.92     58.68 o 
  -3  -7   9       53.76       45.43     23.57 o 
  -2  -7   9      426.40      431.01     40.39 o 
  -1  -7   9      226.25      288.61     36.67 o 
   0  -7   9      154.86      170.07     21.77 o 
   1  -7   9     1090.75     1057.63     51.71 o 
   2  -7   9      178.38      213.94     30.45 o 
   3  -7   9       64.15       89.81     24.35 o 
   4  -7   9     1463.64     1472.74    172.66 o 
   5  -7   9       30.56       49.93     23.00 o 
   6  -7   9      463.81      546.75     51.37 o 
   7  -7   9       16.59        8.99     34.46 o 
   8  -7   9      128.88      200.76     53.93 o 
 -11  -6   9      511.90      506.74     50.24 o 
 -10  -6   9       20.06       35.96     22.76 o 
  -9  -6   9        0.70       11.82     20.70 o 
  -8  -6   9      579.04      545.98     43.04 o 
  -7  -6   9        9.64      -19.28     29.96 o 
  -6  -6   9       28.95       25.92     22.08 o 
  -5  -6   9        7.07       -4.56     18.27 o 
  -4  -6   9      142.11      158.94     28.47 o 
  -3  -6   9     2756.87     2733.07     81.57 o 
  -2  -6   9      257.19      245.23     34.46 o 
  -1  -6   9     1551.91     1515.29     81.60 o 
   0  -6   9       49.55       55.56     14.62 o 
   1  -6   9       81.02       61.18     18.77 o 
   2  -6   9     1472.70     1429.83     94.38 o 
   3  -6   9       73.07      117.42     26.65 o 
   4  -6   9        1.90      -14.93     17.43 o 
   5  -6   9        2.63      -16.11     18.87 o 
   6  -6   9      160.01      186.52     46.44 o 
   7  -6   9      571.78      477.17     77.91 o 
   8  -6   9      141.16      176.04     53.19 o 
 -11  -5   9       39.01       32.08     23.50 o 
 -10  -5   9       72.76       62.52     25.01 o 
  -9  -5   9     1645.62     1411.51     61.04 o 
  -8  -5   9        0.18       16.01     22.14 o 
  -7  -5   9      105.82       73.37     20.29 o 
  -6  -5   9      318.71      281.48     29.29 o 
  -5  -5   9     2875.56     2475.82    162.55 o 
  -4  -5   9      192.71      222.54     30.37 o 
  -3  -5   9     2674.76     2580.01     76.27 o 
  -2  -5   9      771.20      757.60     31.44 o 
  -1  -5   9        4.68       14.32     24.52 o 
   0  -5   9      392.84      488.07     28.83 o 
   1  -5   9     1745.53     1635.31     45.76 o 
   2  -5   9      451.39      456.05     28.76 o 
   3  -5   9      171.82      241.87     30.82 o 
   4  -5   9        1.44        8.65     18.45 o 
   5  -5   9        1.21       12.99     20.92 o 
   6  -5   9       23.47        7.49     36.71 o 
   7  -5   9      297.14      358.81     68.17 o 
   8  -5   9       73.13      111.61     44.95 o 
 -11  -4   9      131.24      238.30     34.98 o 
 -10  -4   9       90.92       53.54     23.14 o 
  -9  -4   9        7.21       22.56     18.29 o 
  -8  -4   9     1029.80      982.48     51.32 o 
  -7  -4   9      265.00      257.61     29.02 o 
  -6  -4   9      591.45      564.76     36.39 o 
  -5  -4   9     3142.49     2865.82     66.65 o 
  -4  -4   9       77.96       91.39     22.23 o 
  -3  -4   9      270.60      304.33     41.95 o 
  -2  -4   9      101.54      113.96     15.30 o 
  -1  -4   9     1284.19     1218.19     36.81 o 
   0  -4   9        3.32       22.53     11.57 o 
   1  -4   9      186.15      225.87     21.44 o 
   2  -4   9      271.01      271.32     26.87 o 
   3  -4   9      620.77      599.21     32.21 o 
   4  -4   9      411.04      470.68     40.67 o 
   5  -4   9      525.08      471.92     67.42 o 
   6  -4   9       94.34      188.77     48.69 o 
   7  -4   9      113.22      203.00     52.44 o 
   8  -4   9       54.73       50.19     36.71 o 
   9  -4   9      163.62      271.17     59.18 o 
 -12  -3   9      283.86      305.70     37.62 o 
 -11  -3   9       51.77      100.20     26.89 o 
 -10  -3   9      201.54      175.78     32.72 o 
  -9  -3   9      782.89      774.63     60.19 o 
  -8  -3   9       31.18       19.45     17.50 o 
  -7  -3   9      871.56      785.17     63.24 o 
  -6  -3   9     1016.23      936.14     40.49 o 
  -5  -3   9        5.64        4.24     11.01 o 
  -4  -3   9        2.25       -7.38      9.64 o 
  -3  -3   9      141.89      162.54     15.89 o 
  -2  -3   9     2371.29     2273.25     51.68 o 
  -1  -3   9       25.57       16.54     10.21 o 
   0  -3   9     1294.72     1389.02     49.74 o 
   1  -3   9     4365.01     4519.84     75.06 o 
   2  -3   9      662.34      661.22     30.79 o 
   3  -3   9      721.05      721.35     31.83 o 
   4  -3   9      507.28      582.78     66.67 o 
   5  -3   9      140.44      129.59     40.45 o 
   6  -3   9      161.66      125.10     41.95 o 
   7  -3   9      355.73      396.27     67.42 o 
   8  -3   9       34.62       14.98     30.71 o 
   9  -3   9       85.71      165.55     47.19 o 
 -12  -2   9        1.33       23.96     25.07 o 
 -11  -2   9       42.21       49.66     24.77 o 
 -10  -2   9      618.72      667.99     51.78 o 
  -9  -2   9       40.96       53.11     20.14 o 
  -8  -2   9      193.12      260.25     30.87 o 
  -7  -2   9      530.98      520.98     36.70 o 
  -6  -2   9      639.66      605.69     35.52 o 
  -5  -2   9      691.43      656.63     34.53 o 
  -4  -2   9        2.73        4.55      9.32 o 
  -3  -2   9       27.08       27.38      8.46 o 
  -2  -2   9      157.26      178.57     16.98 o 
  -1  -2   9      827.78      871.29     30.12 o 
   0  -2   9      727.81      678.67     27.01 o 
   1  -2   9      663.48      688.13     28.10 o 
   2  -2   9     2275.35     2277.53    104.24 o 
   3  -2   9       42.83       30.65     16.92 o 
   4  -2   9      307.68      285.61     42.70 o 
   5  -2   9        3.47        5.10     16.56 o 
   6  -2   9      103.79       56.18     33.71 o 
   7  -2   9       55.16        1.50     31.46 o 
   8  -2   9       57.21       74.91     38.95 o 
   9  -2   9      273.79      225.48     52.44 o 
 -12  -1   9      461.40      446.79     42.98 o 
 -11  -1   9       56.04       49.30     22.79 o 
 -10  -1   9       80.65       54.38     30.30 o 
  -9  -1   9        5.29      -14.73     15.74 o 
  -8  -1   9      811.21      692.33     60.70 o 
  -7  -1   9      277.39      279.74     28.36 o 
  -6  -1   9     1061.32     1016.20     39.56 o 
  -5  -1   9      202.43      203.17     21.70 o 
  -4  -1   9       27.33       37.37      9.33 o 
  -3  -1   9       89.75      120.01     12.46 o 
  -2  -1   9     3822.57     4003.47     65.93 o 
  -1  -1   9      486.84      483.34     40.30 o 
   0  -1   9       99.70      109.97     28.74 o 
   1  -1   9      176.59      196.26     25.69 o 
   2  -1   9       12.42       -3.18     14.61 o 
   3  -1   9       21.65       46.76     23.97 o 
   4  -1   9      589.65      638.63     44.74 o 
   5  -1   9      384.78      419.69     40.31 o 
   6  -1   9      288.08      320.68     48.32 o 
   7  -1   9       72.21       59.18     33.71 o 
   8  -1   9     1111.75      992.54     96.63 o 
   9  -1   9      150.27      192.52     50.19 o 
 -12   0   9      200.07      190.02     41.21 o 
 -11   0   9       33.93       30.30     21.68 o 
 -10   0   9       70.29      105.22     25.02 o 
  -9   0   9       79.12       46.75     23.59 o 
  -8   0   9     3755.44     3211.73     77.65 o 
  -7   0   9      458.56      503.90     34.58 o 
  -6   0   9     2312.04     2161.58     58.51 o 
  -5   0   9      198.66      183.26     15.38 o 
  -4   0   9     2782.41     2802.08     46.95 o 
  -3   0   9      199.31      223.44     15.12 o 
  -2   0   9     4975.43     5134.26     87.36 o 
  -1   0   9       36.80       70.40     10.71 o 
   0   0   9      528.49      579.12     46.07 o 
   1   0   9        5.50       -5.79     13.50 o 
   2   0   9     1227.01     1115.99     48.17 o 
   3   0   9      792.10      755.36     47.13 o 
   4   0   9       90.93      110.88     24.35 o 
   5   0   9      948.62      824.49     53.22 o 
   6   0   9     1100.40     1101.58     56.94 o 
   7   0   9       85.73      121.58     29.96 o 
   8   0   9      706.14      895.16     92.14 o 
   9   0   9        0.98       32.21     31.46 o 
 -12   1   9       62.16       33.35     25.25 o 
 -11   1   9        7.43      -11.33     21.30 o 
 -10   1   9      134.73      127.81     32.57 o 
  -9   1   9      620.80      737.83     67.79 o 
  -8   1   9       89.68       40.20     41.57 o 
  -7   1   9      762.72      773.63     50.04 o 
  -6   1   9     1267.99     1168.70     37.42 o 
  -5   1   9     2627.70     2539.61     46.42 o 
  -4   1   9     1800.91     1747.87     36.26 o 
  -3   1   9      355.52      420.83     18.04 o 
  -2   1   9      618.90      607.12     27.57 o 
  -1   1   9      175.95      239.48     32.79 o 
   0   1   9      884.20      953.86     73.04 o 
   1   1   9     1962.93     1798.03     59.26 o 
   2   1   9      112.40      119.82     22.78 o 
   3   1   9       36.02       37.42     18.18 o 
   4   1   9     3754.75     3471.54     93.96 o 
   5   1   9     1260.41     1161.28     74.16 o 
   6   1   9     1271.70     1247.54     91.39 o 
   7   1   9        4.35        7.23     21.18 o 
   8   1   9        7.23        8.09     49.44 o 
   9   1   9       11.21       97.38     39.70 o 
 -12   2   9        2.27      -24.72     44.95 o 
 -11   2   9       31.22      -35.96     43.45 o 
 -10   2   9        8.36       17.23     40.45 o 
  -9   2   9        2.62      -10.89     19.51 o 
  -8   2   9     2267.83     2180.34     77.43 o 
  -7   2   9       23.92       46.17     20.26 o 
  -6   2   9        1.62        1.02     10.53 o 
  -5   2   9      533.73      582.32     37.54 o 
  -4   2   9       17.19        4.24     10.00 o 
  -3   2   9      711.52      744.77     22.51 o 
  -2   2   9     2195.75     2456.00     60.01 o 
  -1   2   9      924.05      965.02     42.97 o 
   0   2   9      767.45      752.14     39.03 o 
   1   2   9      392.31      369.22     33.89 o 
   2   2   9     2666.61     2577.67     75.39 o 
   3   2   9      255.22      289.95     32.83 o 
   4   2   9      137.38      142.12     27.50 o 
   5   2   9      921.25      814.86     54.00 o 
   6   2   9       74.30       26.24     22.70 o 
   7   2   9      210.21      245.05     37.54 o 
   8   2   9      163.17      110.21     29.44 o 
   9   2   9       61.87      142.96     31.49 o 
 -12   3   9      215.96      206.75     67.42 o 
 -11   3   9       75.13       59.93     48.69 o 
 -10   3   9       59.24       90.64     46.44 o 
  -9   3   9     1588.02     1521.40    102.62 o 
  -8   3   9     1389.08     1326.93     60.67 o 
  -7   3   9        6.01       31.84     13.41 o 
  -6   3   9      184.13      181.45     27.59 o 
  -5   3   9      656.49      695.23     31.33 o 
  -4   3   9      106.16      131.82     17.09 o 
  -3   3   9     1990.94     2011.49     45.57 o 
  -2   3   9     5184.98     5322.52    107.10 o 
  -1   3   9      111.22      127.24     24.35 o 
   0   3   9      672.67      761.38     48.69 o 
   1   3   9     3461.89     3128.34     82.38 o 
   2   3   9     1474.25     1283.74     53.60 o 
   3   3   9       81.34       41.77     19.51 o 
   4   3   9       11.09       -9.64     25.47 o 
   5   3   9      408.29      411.30     53.56 o 
   6   3   9      184.27      110.48     29.34 o 
   7   3   9      171.47      180.40     32.76 o 
   8   3   9       27.03       33.02     25.41 o 
   9   3   9       19.49       19.09     21.62 o 
 -12   4   9        7.52        0.00     38.20 o 
 -11   4   9      416.08      412.75     78.65 o 
 -10   4   9      115.68      113.86     51.69 o 
  -9   4   9      482.56      440.46     72.66 o 
  -8   4   9       66.27       66.65     20.98 o 
  -7   4   9       27.48       47.74     15.33 o 
  -6   4   9      579.96      574.65     34.98 o 
  -5   4   9      847.49      923.71     34.96 o 
  -4   4   9       32.88       38.64     11.96 o 
  -3   4   9     1130.15     1092.49     34.02 o 
  -2   4   9     1126.41      976.68     44.74 o 
  -1   4   9      579.91      561.07     39.15 o 
   0   4   9       18.98       -4.11     13.97 o 
   1   4   9      190.00      161.32     26.18 o 
   2   4   9      105.46      109.13     21.70 o 
   3   4   9       30.46       25.69     19.51 o 
   4   4   9      710.07      653.28     49.80 o 
   5   4   9      977.10     1025.22     69.29 o 
   6   4   9      155.07      155.14     35.96 o 
   7   4   9      222.86      254.46     40.45 o 
   8   4   9      273.45      282.97     40.13 o 
 -11   5   9      153.67      157.31     59.93 o 
 -10   5   9      266.70      306.38     65.17 o 
  -9   5   9     1389.79     1290.68     95.88 o 
  -8   5   9      607.67      638.96     46.61 o 
  -7   5   9       18.58       15.20     18.87 o 
  -6   5   9       86.18      114.84     19.09 o 
  -5   5   9      466.89      522.44     31.33 o 
  -4   5   9      613.41      661.39     31.38 o 
  -3   5   9     4002.82     3864.42     92.69 o 
  -2   5   9      288.53      318.29     32.83 o 
  -1   5   9      306.51      301.88     32.31 o 
   0   5   9      329.22      340.29     34.12 o 
   1   5   9     1722.01     1472.94     58.62 o 
   2   5   9       48.19       44.82     24.72 o 
   3   5   9      167.12      155.07     28.62 o 
   4   5   9      548.50      601.40     49.35 o 
   5   5   9      218.74      245.66     37.21 o 
   6   5   9        9.53      -15.45     21.06 o 
   7   5   9      441.01      419.19     46.07 o 
   8   5   9        0.53        8.24     41.20 o 
 -11   6   9       20.21       25.47     47.19 o 
 -10   6   9      577.01      755.08     94.38 o 
  -9   6   9        9.32       23.67     19.94 o 
  -8   6   9      456.91      547.12     46.24 o 
  -7   6   9      133.71      143.41     28.43 o 
  -6   6   9      123.96      140.49     26.48 o 
  -5   6   9     1878.69     1764.62     49.47 o 
  -4   6   9        8.42       14.17     11.28 o 
  -3   6   9      492.31      557.61     41.46 o 
  -2   6   9      148.10      160.63     32.21 o 
  -1   6   9        3.37        4.66     15.73 o 
   0   6   9     1499.95     1185.38     53.71 o 
   1   6   9      518.99      488.30     42.05 o 
   2   6   9     1020.77      952.99     56.26 o 
   3   6   9       26.30        2.42     17.92 o 
   4   6   9       91.03       97.04     25.70 o 
   5   6   9      868.03      987.89     84.65 o 
   6   6   9        2.78       17.84     50.94 o 
   7   6   9       64.96       44.54     33.71 o 
 -11   7   9       74.73       62.92     45.69 o 
 -10   7   9      156.61      121.35     51.69 o 
  -9   7   9      357.67      327.02     41.57 o 
  -8   7   9       98.78       88.24     26.18 o 
  -7   7   9      330.81      289.10     38.66 o 
  -6   7   9      606.95      635.30     47.83 o 
  -5   7   9        0.79      -12.63     23.60 o 
  -4   7   9      743.56      792.12     45.11 o 
  -3   7   9     2397.48     2317.07     73.79 o 
  -2   7   9     1647.62     1611.91     63.03 o 
  -1   7   9      194.03      171.55     28.30 o 
   0   7   9       35.67       32.86     17.21 o 
   1   7   9      886.95      860.27     54.43 o 
   2   7   9      185.88      190.65     32.52 o 
   3   7   9      269.55      196.11     47.57 o 
   4   7   9      172.59      195.82     33.17 o 
   5   7   9       15.29       82.93     24.78 o 
   6   7   9        1.07       15.38     28.01 o 
   7   7   9       16.64      105.62     52.44 o 
 -10   8   9       45.80       61.14     26.33 o 
  -9   8   9      112.87      147.10     32.70 o 
  -8   8   9     1170.24     1176.43     78.28 o 
  -7   8   9      113.50      148.21     31.84 o 
  -6   8   9      218.07      238.66     35.15 o 
  -5   8   9      582.40      600.77     72.66 o 
  -4   8   9     1359.70     1389.56     91.39 o 
  -3   8   9       16.30       23.71     15.86 o 
  -2   8   9       41.51       29.67     17.46 o 
  -1   8   9        1.86        0.80     25.84 o 
   0   8   9      505.66      534.71     46.33 o 
   1   8   9        0.94       -7.57     17.38 o 
   2   8   9      318.26      345.70     40.00 o 
   3   8   9       88.79       84.08     25.92 o 
   4   8   9       98.54      154.97     70.04 o 
   5   8   9      105.94      144.90     31.68 o 
   6   8   9      106.45      145.70     39.33 o 
  -9   9   9        1.04       10.29     23.42 o 
  -8   9   9      151.53      121.30     31.68 o 
  -7   9   9        0.89        4.13     23.99 o 
  -6   9   9      413.92      474.11     47.53 o 
  -5   9   9      280.67      271.17     53.93 o 
  -4   9   9      267.52      427.73     67.42 o 
  -3   9   9      428.55      545.34     73.41 o 
  -2   9   9       93.59      103.94     34.08 o 
  -1   9   9       63.95       51.58     36.33 o 
   0   9   9      203.92      167.98     30.67 o 
   1   9   9      260.85      248.03     40.83 o 
   2   9   9       55.41       57.83     23.00 o 
   3   9   9        1.37       35.91     24.72 o 
   4   9   9      365.02      393.53     80.15 o 
   5   9   9       28.51       70.04     26.82 o 
   6   9   9       27.30       85.40     46.44 o 
  -9  10   9       24.40       77.24     28.60 o 
  -8  10   9      643.31      601.29     71.91 o 
  -7  10   9       23.44       48.07     32.21 o 
  -6  10   9       13.00       80.15     38.20 o 
  -5  10   9      424.15      522.11     77.91 o 
  -4  10   9       64.78       63.67     38.95 o 
  -3  10   9      159.38      187.27     50.94 o 
  -2  10   9      899.78     1086.93     96.63 o 
  -1  10   9       42.80       49.88     22.10 o 
   0  10   9       20.26       47.19     22.98 o 
   1  10   9       43.89       88.77     25.42 o 
   2  10   9      931.43      946.83     66.20 o 
   3  10   9      120.32      118.74     29.15 o 
   4  10   9       19.17        5.72     37.08 o 
   5  10   9      197.68      212.74     59.93 o 
  -8  11   9      176.89      230.72     56.93 o 
  -7  11   9       62.22       83.90     44.20 o 
  -6  11   9      106.89       90.64     44.95 o 
  -5  11   9      155.51      155.06     48.69 o 
  -4  11   9       69.63      121.35     41.95 o 
  -3  11   9       34.77       20.97     33.71 o 
  -2  11   9        2.42       23.97     33.71 o 
  -1  11   9       43.57       14.98     32.21 o 
   0  11   9      150.08      191.02     47.94 o 
   1  11   9     1052.31     1263.15    100.75 o 
   2  11   9        6.51       40.55     21.62 o 
   3  11   9        9.43       41.03     24.29 o 
  -6  12   9       41.66       89.14     42.70 o 
  -5  12   9      185.33      220.23     56.93 o 
  -4  12   9        5.41       44.95     32.96 o 
  -3  12   9      151.13      206.75     54.68 o 
  -2  12   9       69.11       49.44     36.71 o 
  -1  12   9      490.40      648.71     82.40 o 
   0  12   9        2.09      104.87     36.71 o 
   1  12   9       40.76       43.45     33.71 o 
   2  12   9      180.76      217.17     37.34 o 
  -3  13   9       42.81       25.47     31.46 o 
  -2  13   9      127.30       53.93     33.71 o 
  -1  13   9      138.30      255.44     52.44 o 
  -1 -13  10      146.81      271.92     64.42 o 
  -5 -12  10      532.03      381.29     79.40 o 
  -4 -12  10      167.22      109.37     51.69 o 
  -3 -12  10      123.43      134.09     53.19 o 
  -2 -12  10       44.04       65.92     44.95 o 
  -1 -12  10        0.32       35.96     44.20 o 
   0 -12  10      137.01      207.50     59.93 o 
   1 -12  10       32.47       76.41     43.45 o 
   2 -12  10        5.52       79.40     41.95 o 
   3 -12  10      124.99       83.69     60.30 o 
  -6 -11  10        4.73       11.92     26.18 o 
  -5 -11  10      245.36      275.96     43.89 o 
  -4 -11  10       56.47      -21.72     38.20 o 
  -3 -11  10       25.15       35.96     43.45 o 
  -2 -11  10       69.17       36.71     40.45 o 
  -1 -11  10      143.30       66.67     42.70 o 
   0 -11  10       27.52       20.23     38.95 o 
   1 -11  10      588.79      512.38     79.40 o 
   2 -11  10      208.49      248.35     37.33 o 
   3 -11  10      195.43      211.91     37.07 o 
   4 -11  10       61.40      104.42     50.19 o 
  -8 -10  10      357.75      335.24     50.32 o 
  -7 -10  10      117.57      138.77     32.64 o 
  -6 -10  10        0.91       48.73     28.57 o 
  -5 -10  10      184.66      167.37     35.73 o 
  -4 -10  10      165.19      152.23     46.07 o 
  -3 -10  10      348.42      253.19     63.67 o 
  -2 -10  10      104.93       85.40     40.45 o 
  -1 -10  10      113.33      170.79     52.44 o 
   0 -10  10       18.25       78.65     39.70 o 
   1 -10  10     1211.84     1343.11    101.13 o 
   2 -10  10       64.49       41.83     21.88 o 
   3 -10  10      141.76      176.36     33.26 o 
   4 -10  10      246.48      302.48     53.19 o 
   5 -10  10      165.15      323.18     43.40 o 
  -9  -9  10       41.63       87.27     32.31 o 
  -8  -9  10      217.05      191.53     39.15 o 
  -7  -9  10       16.67       27.20     27.34 o 
  -6  -9  10       10.88       13.06     36.33 o 
  -5  -9  10      169.87      190.19     38.91 o 
  -4  -9  10       32.60       24.70     25.47 o 
  -3  -9  10        8.63       -1.54     22.39 o 
  -2  -9  10        5.57       20.43     21.95 o 
  -1  -9  10     3526.59     3483.25    152.06 o 
   0  -9  10       54.90       57.68     36.71 o 
   1  -9  10      251.93      217.87     33.99 o 
   2  -9  10      261.68      359.93     40.78 o 
   3  -9  10      175.54      166.89     33.08 o 
   4  -9  10        5.35       -6.80     19.82 o 
   5  -9  10       47.27       59.38     25.89 o 
   6  -9  10       23.32       68.32     26.75 o 
  -9  -8  10      239.21      231.47     43.17 o 
  -8  -8  10      448.05      426.50     67.79 o 
  -7  -8  10      303.41      261.95     42.05 o 
  -6  -8  10        1.07       -9.25     21.17 o 
  -5  -8  10      184.99      148.61     31.49 o 
  -4  -8  10      170.94      150.73     38.95 o 
  -3  -8  10      860.16      789.40     56.14 o 
  -2  -8  10     1700.00     1682.35    127.34 o 
  -1  -8  10       16.35       20.41     20.39 o 
   0  -8  10        5.98      -17.80     17.80 o 
   1  -8  10      440.89      436.46     42.88 o 
   2  -8  10      142.14      182.23     32.31 o 
   3  -8  10      567.52      619.32     52.90 o 
   4  -8  10       10.41       34.63     22.39 o 
   5  -8  10       68.35       90.71     26.18 o 
   6  -8  10        2.90        8.24     32.21 o 
   7  -8  10       74.20       58.43     38.20 o 
 -10  -7  10       64.32       26.38     27.53 o 
  -9  -7  10        3.17       24.38     28.25 o 
  -8  -7  10      659.58      692.35     63.03 o 
  -7  -7  10       58.02        8.24     24.37 o 
  -6  -7  10      211.60      248.67     39.19 o 
  -5  -7  10      119.02       93.74     40.45 o 
  -4  -7  10      341.45      393.47     42.36 o 
  -3  -7  10      579.57      603.17     51.69 o 
  -2  -7  10        0.60       -8.36     24.72 o 
  -1  -7  10       13.47       38.59     21.41 o 
   0  -7  10       67.21       67.56     23.45 o 
   1  -7  10      456.79      388.06     38.80 o 
   2  -7  10      160.85      140.74     27.77 o 
   3  -7  10       48.79       73.41     23.84 o 
   4  -7  10      333.27      380.59     72.66 o 
   5  -7  10      177.67      218.15     33.08 o 
   6  -7  10       47.64      -17.23     33.71 o 
   7  -7  10        7.67       83.90     43.45 o 
 -10  -6  10       49.56       71.85     24.47 o 
  -9  -6  10        5.54       32.07     24.22 o 
  -8  -6  10       52.44       40.98     20.00 o 
  -7  -6  10      716.83      734.78     97.76 o 
  -6  -6  10      436.60      398.36     44.64 o 
  -5  -6  10      103.19       94.31     25.16 o 
  -4  -6  10      240.68      224.14     33.03 o 
  -3  -6  10       45.45       17.02     19.51 o 
  -2  -6  10     1640.80     1660.04     64.87 o 
  -1  -6  10      120.67      160.28     20.48 o 
   0  -6  10      105.89      116.50     19.65 o 
   1  -6  10       23.67       26.00     23.36 o 
   2  -6  10      378.65      366.34     37.03 o 
   3  -6  10      532.22      488.71     43.62 o 
   4  -6  10      272.22      316.24     36.87 o 
   5  -6  10       18.26       38.95     35.21 o 
   6  -6  10       69.37       93.64     43.45 o 
   7  -6  10        3.84      -30.71     30.71 o 
   8  -6  10       92.92      145.32     51.69 o 
 -11  -5  10      162.93      159.17     30.43 o 
 -10  -5  10      111.75       85.22     38.80 o 
  -9  -5  10        0.27       17.10     18.84 o 
  -8  -5  10     3348.36     2851.04     93.76 o 
  -7  -5  10       88.65      108.85     21.81 o 
  -6  -5  10      144.29      201.96     32.83 o 
  -5  -5  10       42.46       49.95     21.86 o 
  -4  -5  10      158.21      195.54     37.08 o 
  -3  -5  10       38.04       41.07     23.22 o 
  -2  -5  10       12.16       12.89     27.34 o 
  -1  -5  10      371.97      401.58     27.85 o 
   0  -5  10        4.64        3.61     11.95 o 
   1  -5  10        1.72        0.37     11.99 o 
   2  -5  10     3280.52     2964.20     79.61 o 
   3  -5  10      175.60      208.53     29.50 o 
   4  -5  10       11.83       45.69     33.71 o 
   5  -5  10      211.36      153.56     46.44 o 
   6  -5  10       34.00       16.48     34.46 o 
   7  -5  10       11.40      -23.22     28.47 o 
   8  -5  10       16.38       34.46     32.21 o 
 -11  -4  10       50.65       67.47     21.99 o 
 -10  -4  10      592.51      546.55     46.48 o 
  -9  -4  10      132.48      162.00     33.59 o 
  -8  -4  10      101.33       91.07     22.71 o 
  -7  -4  10      215.47      195.13     41.23 o 
  -6  -4  10      110.79      109.16     22.02 o 
  -5  -4  10     1086.34     1020.53     41.27 o 
  -4  -4  10      506.33      422.91     44.95 o 
  -3  -4  10      106.18      153.23     26.02 o 
  -2  -4  10     4304.54     4283.79     74.90 o 
  -1  -4  10      700.62      759.85     33.61 o 
   0  -4  10     1787.58     1752.09     46.85 o 
   1  -4  10       79.81       99.33     17.29 o 
   2  -4  10        5.53       19.63     12.89 o 
   3  -4  10      196.32      185.83     28.47 o 
   4  -4  10       80.99      146.82     45.69 o 
   5  -4  10      919.21      928.12     89.89 o 
   6  -4  10        2.28        3.00     29.21 o 
   7  -4  10        3.21       13.48     37.45 o 
   8  -4  10      149.06      155.06     52.44 o 
 -11  -3  10      295.89      325.33     39.25 o 
 -10  -3  10      260.90      313.19     37.88 o 
  -9  -3  10       60.08       75.19     22.18 o 
  -8  -3  10      372.82      344.29     34.71 o 
  -7  -3  10      191.24      228.52     27.07 o 
  -6  -3  10        5.26       12.04     15.02 o 
  -5  -3  10      142.01      152.10     20.68 o 
  -4  -3  10     2829.94     2637.12     60.92 o 
  -3  -3  10      608.61      663.75     53.84 o 
  -2  -3  10      416.77      400.04     24.87 o 
  -1  -3  10     1600.27     1530.37     42.11 o 
   0  -3  10      245.62      243.16     21.31 o 
   1  -3  10      329.18      365.81     25.10 o 
   2  -3  10     1509.03     1488.47     57.91 o 
   3  -3  10      255.07      251.10     31.49 o 
   4  -3  10      224.18      262.26     33.11 o 
   5  -3  10      289.33      293.64     56.18 o 
   6  -3  10      720.14      750.59     85.40 o 
   7  -3  10       21.04       34.46     34.46 o 
   8  -3  10      378.13      486.16     72.66 o 
 -12  -2  10        9.00       51.28     22.72 o 
 -11  -2  10       17.63        6.27     21.12 o 
 -10  -2  10       57.06       50.69     21.41 o 
  -9  -2  10       19.11       52.74     25.14 o 
  -8  -2  10       61.58       57.53     26.80 o 
  -7  -2  10      124.82      128.12     21.25 o 
  -6  -2  10        4.99        5.19     13.13 o 
  -5  -2  10     3381.98     3119.00     68.04 o 
  -4  -2  10     3480.54     3509.17     69.55 o 
  -3  -2  10     1045.61     1050.42     54.43 o 
  -2  -2  10      805.83      932.13     53.03 o 
  -1  -2  10      738.69      756.07     34.13 o 
   0  -2  10      243.20      274.42     21.16 o 
   1  -2  10     1769.07     1697.21     88.39 o 
   2  -2  10       99.08      118.73     23.14 o 
   3  -2  10      250.11      223.32     29.90 o 
   4  -2  10      498.24      457.90     42.37 o 
   5  -2  10     1792.02     1652.45    109.74 o 
   6  -2  10      653.71      564.81     74.91 o 
   7  -2  10       33.88       59.18     33.71 o 
   8  -2  10       16.73       80.15     40.45 o 
 -12  -1  10      226.47      288.31     36.64 o 
 -11  -1  10      422.18      382.62     40.54 o 
 -10  -1  10       70.76       83.95     23.12 o 
  -9  -1  10      313.55      287.73     32.69 o 
  -8  -1  10     1442.14     1296.55     52.94 o 
  -7  -1  10      247.39      278.89     28.89 o 
  -6  -1  10       38.51       31.72     27.31 o 
  -5  -1  10     1124.35     1078.17     38.77 o 
  -4  -1  10       35.36       39.15      9.35 o 
  -3  -1  10      486.29      564.32     22.05 o 
  -2  -1  10       11.20       14.62      9.86 o 
  -1  -1  10     2521.36     2513.70     51.03 o 
   0  -1  10       48.31       29.29     14.80 o 
   1  -1  10       83.60      106.23     22.47 o 
   2  -1  10     3428.46     3184.75    174.16 o 
   3  -1  10      164.59      158.53     33.71 o 
   4  -1  10      281.42      276.09     34.43 o 
   5  -1  10     1686.34     1566.84     67.00 o 
   6  -1  10       38.41       54.97     24.59 o 
   7  -1  10        4.73       59.18     39.70 o 
   8  -1  10       52.18       56.18     38.95 o 
   9  -1  10      133.94      156.56     45.69 o 
 -12   0  10      679.39      669.75     67.40 o 
 -11   0  10        0.26       43.56     21.33 o 
 -10   0  10      573.06      513.41     43.06 o 
  -9   0  10     1043.69     1083.51     51.52 o 
  -8   0  10       70.60       85.55     27.68 o 
  -7   0  10     1262.01     1150.02     93.62 o 
  -6   0  10     1663.66     1579.44     49.04 o 
  -5   0  10      877.88      850.23     27.34 o 
  -4   0  10       72.75       83.51     11.43 o 
  -3   0  10      520.63      515.85     20.86 o 
  -2   0  10     1987.80     2064.91     81.32 o 
  -1   0  10      701.18      708.09     45.32 o 
   0   0  10      262.61      257.87     29.44 o 
   1   0  10     1252.83     1249.12     52.12 o 
   2   0  10        0.38        1.28     29.21 o 
   3   0  10      210.62      214.25     30.43 o 
   4   0  10      458.73      420.94     42.11 o 
   5   0  10      200.04      205.14     34.01 o 
   6   0  10       14.66       74.31     26.42 o 
   7   0  10      145.30      162.07     33.38 o 
   8   0  10      400.06      435.97     69.67 o 
 -12   1  10        0.81       13.56     27.18 o 
 -11   1  10      293.01      376.71     52.72 o 
 -10   1  10        2.59       -0.13     18.79 o 
  -9   1  10      420.77      376.12     35.65 o 
  -8   1  10      234.40      259.64     29.29 o 
  -7   1  10      553.57      540.80     35.61 o 
  -6   1  10     2226.24     2132.61     64.98 o 
  -5   1  10      482.71      485.58     23.22 o 
  -4   1  10     1704.65     1648.69     36.10 o 
  -3   1  10       35.85       50.92      9.94 o 
  -2   1  10      190.93      189.27     13.19 o 
  -1   1  10     1590.23     1423.70    116.48 o 
   0   1  10       11.49        3.61     14.80 o 
   1   1  10      192.91      168.26     26.22 o 
   2   1  10      212.14      181.63     28.30 o 
   3   1  10      439.25      386.42     39.73 o 
   4   1  10       24.09       41.42     21.54 o 
   5   1  10     1662.39     1517.70     67.26 o 
   6   1  10      142.42      185.06     32.73 o 
   7   1  10       62.42       97.02     28.57 o 
   8   1  10      147.85      168.51     34.38 o 
 -12   2  10      210.78      154.03     37.65 o 
 -11   2  10       16.10       61.43     50.19 o 
 -10   2  10       51.97      111.61     49.44 o 
  -9   2  10        4.92       49.11     24.83 o 
  -8   2  10     1136.10     1070.86     69.67 o 
  -7   2  10      131.20      179.55     29.96 o 
  -6   2  10      740.86      821.23     38.26 o 
  -5   2  10      853.90      890.22     34.01 o 
  -4   2  10     1797.16     1834.82     43.36 o 
  -3   2  10     5248.61     5488.82     69.36 o 
  -2   2  10     3834.83     3541.07     85.50 o 
  -1   2  10     1192.53     1103.02     48.52 o 
   0   2  10        6.13        9.76     15.57 o 
   1   2  10      336.38      374.87     36.14 o 
   2   2  10      512.64      590.45     43.94 o 
   3   2  10      575.85      510.75     43.58 o 
   4   2  10      464.64      442.12     43.19 o 
   5   2  10      299.25      276.57     37.12 o 
   6   2  10      465.97      493.69     69.67 o 
   7   2  10       50.75       76.81     50.19 o 
   8   2  10        8.23       69.24     35.58 o 
 -12   3  10       45.88       11.99     46.44 o 
 -11   3  10       14.71       41.20     49.44 o 
 -10   3  10       35.00       78.65     46.44 o 
  -9   3  10      207.29      232.22     56.93 o 
  -8   3  10     3366.01     3106.50    100.00 o 
  -7   3  10       22.62       47.59     15.43 o 
  -6   3  10       95.98      107.00     17.29 o 
  -5   3  10      537.35      636.93     31.88 o 
  -4   3  10     3851.02     3860.40     71.06 o 
  -3   3  10      436.06      381.01     33.59 o 
  -2   3  10      326.66      337.43     32.73 o 
  -1   3  10      225.58      219.11     28.86 o 
   0   3  10      603.52      563.48     60.30 o 
   1   3  10       11.68       22.61     22.47 o 
   2   3  10     1686.11     1448.59     59.29 o 
   3   3  10      148.04      161.25     28.54 o 
   4   3  10       14.71        0.13     39.33 o 
   5   3  10      251.09      234.40     35.52 o 
   6   3  10      465.27      460.63     48.57 o 
   7   3  10       44.11       53.30     25.71 o 
   8   3  10       16.65       35.01     24.66 o 
 -12   4  10      128.50      248.70     67.42 o 
 -11   4  10       16.23       61.43     46.44 o 
 -10   4  10      569.20      653.95     87.64 o 
  -9   4  10      221.93      183.53     55.43 o 
  -8   4  10       82.81      101.88     43.45 o 
  -7   4  10      186.54      201.91     24.77 o 
  -6   4  10       77.22       90.90     21.25 o 
  -5   4  10        1.99        5.97     11.83 o 
  -4   4  10     1517.77     1329.11     45.68 o 
  -3   4  10       78.54       95.49     22.23 o 
  -2   4  10      302.53      301.72     32.55 o 
  -1   4  10       22.82       34.66     20.60 o 
   0   4  10     1168.62     1035.71     56.93 o 
   1   4  10      656.44      515.43     60.30 o 
   2   4  10       13.72       45.90     23.60 o 
   3   4  10      234.68      221.21     37.83 o 
   4   4  10      207.27      150.97     34.08 o 
   5   4  10      213.21      145.19     73.41 o 
   6   4  10       21.26       30.36     28.84 o 
   7   4  10        3.39       17.88     46.82 o 
   8   4  10      243.20      277.47     40.31 o 
 -11   5  10      362.69      337.09     73.41 o 
 -10   5  10      254.18      188.02     59.18 o 
  -9   5  10        0.60        1.50     38.20 o 
  -8   5  10     1031.60      993.47    168.17 o 
  -7   5  10       21.05       12.62     18.90 o 
  -6   5  10      441.40      489.27     33.52 o 
  -5   5  10        1.40       15.93     11.23 o 
  -4   5  10      119.77      134.73     29.59 o 
  -3   5  10      512.08      489.34     40.46 o 
  -2   5  10     1164.50     1176.42     72.29 o 
  -1   5  10      516.55      512.70     41.56 o 
   0   5  10        5.93        9.16     18.73 o 
   1   5  10       76.74       56.80     29.21 o 
   2   5  10     1088.35     1059.65     53.43 o 
   3   5  10      389.48      375.20     82.03 o 
   4   5  10      180.13      179.86     50.94 o 
   5   5  10      107.93      144.85     30.56 o 
   6   5  10      189.87      187.19     34.98 o 
   7   5  10       40.18       81.66     26.82 o 
 -11   6  10       38.65       20.97     47.19 o 
 -10   6  10        4.88      -35.21     35.21 o 
  -9   6  10      482.56      472.67     74.16 o 
  -8   6  10       46.60       98.68     25.08 o 
  -7   6  10      185.45      183.90     30.60 o 
  -6   6  10        3.12       18.35     18.01 o 
  -5   6  10     2457.82     2154.24     70.91 o 
  -4   6  10     2275.86     2145.92     71.70 o 
  -3   6  10       23.51       22.47     17.74 o 
  -2   6  10       79.17       61.82     38.20 o 
  -1   6  10       75.85       59.18     29.21 o 
   0   6  10      769.13      690.05     53.93 o 
   1   6  10      270.76      291.06     43.07 o 
   2   6  10      537.55      456.02     51.31 o 
   3   6  10      910.88      743.26     69.67 o 
   4   6  10       50.11       25.19     21.72 o 
   5   6  10      210.14      288.71     40.13 o 
   6   6  10      382.37      415.27     47.44 o 
   7   6  10       32.29       68.17     26.63 o 
 -10   7  10       37.89      131.84     49.44 o 
  -9   7  10       15.92       22.71     19.47 o 
  -8   7  10      383.21      395.88     49.44 o 
  -7   7  10      764.89      869.30     58.20 o 
  -6   7  10        7.93       15.54     19.86 o 
  -5   7  10     2622.32     2365.62    116.86 o 
  -4   7  10      442.49      518.09     43.35 o 
  -3   7  10      951.26     1054.91     66.67 o 
  -2   7  10       49.01       44.62     24.72 o 
  -1   7  10      345.14      335.60     37.34 o 
   0   7  10      174.36      223.76     32.26 o 
   1   7  10      142.87      125.75     26.18 o 
   2   7  10      381.82      309.31     39.10 o 
   3   7  10      424.99      371.66     51.31 o 
   4   7  10      116.92      194.74     34.46 o 
   5   7  10      298.38      323.89     58.43 o 
   6   7  10       13.59       20.05     25.22 o 
 -10   8  10       50.13      103.03     28.47 o 
  -9   8  10      225.28      235.06     37.60 o 
  -8   8  10       16.66       48.95     27.72 o 
  -7   8  10     1897.06     1822.85     74.16 o 
  -6   8  10        1.83       -6.74     31.46 o 
  -5   8  10      512.97      598.52     74.91 o 
  -4   8  10       36.93       79.40     37.45 o 
  -3   8  10      170.58      155.70     28.43 o 
  -2   8  10      256.01      286.36     35.68 o 
  -1   8  10        8.59      -16.19     16.19 o 
   0   8  10       10.44        7.62     19.48 o 
   1   8  10     1076.75      992.83     62.10 o 
   2   8  10      198.26      117.93     28.01 o 
   3   8  10      520.99      607.92     77.91 o 
   4   8  10       15.23       25.33     23.02 o 
   5   8  10       37.65        4.06     36.71 o 
   6   8  10       11.10       45.32     25.16 o 
  -9   9  10      429.09      351.08     47.53 o 
  -8   9  10      194.35      189.86     77.91 o 
  -7   9  10      387.89      487.56     52.43 o 
  -6   9  10        0.28       11.24     27.72 o 
  -5   9  10      145.02      170.04     47.19 o 
  -4   9  10       22.33       27.72     32.96 o 
  -3   9  10        0.68      -18.73     29.21 o 
  -2   9  10        0.86       -1.97     17.26 o 
  -1   9  10     1242.68     1254.30     61.97 o 
   0   9  10      174.20      161.26     29.76 o 
   1   9  10      233.54      193.97     32.79 o 
   2   9  10      864.51      853.09     93.64 o 
   3   9  10       22.69       17.74     21.03 o 
   4   9  10        0.32      -12.36     20.13 o 
   5   9  10       47.69       97.70     28.69 o 
  -8  10  10        2.09       41.95     32.21 o 
  -7  10  10       71.87      124.35     48.69 o 
  -6  10  10       33.53       44.20     36.71 o 
  -5  10  10       73.09      109.37     42.70 o 
  -4  10  10       26.45       12.73     32.21 o 
  -3  10  10      360.61      370.80     63.67 o 
  -2  10  10      521.83      611.25     79.40 o 
  -1  10  10      543.44      534.55     49.95 o 
   0  10  10      535.05      569.15     97.76 o 
   1  10  10      247.30      343.79     43.42 o 
   2  10  10       95.20       76.60     40.83 o 
   3  10  10      217.05      201.53     34.69 o 
   4  10  10        0.77       30.84     40.08 o 
  -7  11  10        0.09       58.43     41.95 o 
  -6  11  10        0.26        7.49     35.21 o 
  -5  11  10      150.84      190.27     46.44 o 
  -4  11  10      691.65      755.83     93.64 o 
  -3  11  10      338.53      303.38     58.43 o 
  -2  11  10      469.58      507.88     72.66 o 
  -1  11  10      125.06      108.62     40.45 o 
   0  11  10       10.30       33.15     30.34 o 
   1  11  10        3.23       22.39     24.21 o 
   2  11  10      107.10       98.10     71.91 o 
   3  11  10       51.23       69.27     27.35 o 
  -5  12  10       12.84       30.71     30.71 o 
  -4  12  10      220.39      301.88     59.18 o 
  -3  12  10       36.72       80.90     39.70 o 
  -2  12  10        1.02       17.98     31.46 o 
  -1  12  10       28.93       26.22     31.46 o 
   0  12  10      157.46      197.01     50.19 o 
   1  12  10        4.44       22.47     31.46 o 
  -4 -12  11      101.50      162.55     55.43 o 
  -3 -12  11      128.49      114.61     50.19 o 
  -2 -12  11        0.28       63.67     43.45 o 
  -1 -12  11       71.52      151.32     55.43 o 
   0 -12  11       87.24       61.43     46.44 o 
   1 -12  11       91.23       97.38     50.94 o 
  -6 -11  11      143.94      184.54     37.43 o 
  -5 -11  11        9.46       22.47     28.01 o 
  -4 -11  11       45.49      -10.49     38.20 o 
  -3 -11  11      170.09      125.10     49.44 o 
  -2 -11  11      456.67      420.99     74.16 o 
  -1 -11  11       50.96       70.41     47.19 o 
   0 -11  11      492.45      408.25     75.66 o 
   1 -11  11        8.76       26.22     35.21 o 
   2 -11  11       56.94       74.91     39.70 o 
   3 -11  11       76.43       91.52     26.03 o 
  -7 -10  11       60.15       57.05     29.59 o 
  -6 -10  11       43.35       -6.12     25.01 o 
  -5 -10  11       17.62        7.26     48.69 o 
  -4 -10  11      464.63      427.80     50.24 o 
  -3 -10  11      329.50      411.25     74.16 o 
  -2 -10  11      507.06      618.75     86.14 o 
  -1 -10  11      138.61      150.57     50.94 o 
   0 -10  11       18.11       20.97     38.20 o 
   1 -10  11       33.28       65.17     39.70 o 
   2 -10  11      222.30      263.24     38.57 o 
   3 -10  11       23.84       89.95     26.23 o 
   4 -10  11       34.16       48.00     25.36 o 
  -8  -9  11        3.98       21.32     36.71 o 
  -7  -9  11      104.46       73.99     30.98 o 
  -6  -9  11      230.12      227.12     44.57 o 
  -5  -9  11       79.39       55.50     27.71 o 
  -4  -9  11      947.99     1073.20     70.15 o 
  -3  -9  11      991.57     1099.45     68.78 o 
  -2  -9  11      354.22      375.29     67.42 o 
  -1  -9  11      204.79      226.22     54.68 o 
   0  -9  11      613.93      688.41     81.65 o 
   1  -9  11        2.86       38.34     21.98 o 
   2  -9  11       13.49       58.79     23.04 o 
   3  -9  11       23.00       30.38     22.14 o 
   4  -9  11      371.71      397.81    116.86 o 
   5  -9  11       72.47       71.91     35.96 o 
  -9  -8  11       16.06       53.73     28.78 o 
  -8  -8  11      517.71      561.67     96.26 o 
  -7  -8  11      326.20      287.63     45.54 o 
  -6  -8  11     1148.13     1054.28     70.44 o 
  -5  -8  11        2.90       -4.28     42.70 o 
  -4  -8  11        4.31       14.98     23.31 o 
  -3  -8  11      279.83      267.44     57.68 o 
  -2  -8  11      359.66      379.50     43.05 o 
  -1  -8  11      217.45      214.99     51.69 o 
   0  -8  11        4.79        2.25     32.21 o 
   1  -8  11       19.39       -1.19     17.16 o 
   2  -8  11      929.24      982.99    114.98 o 
   3  -8  11      421.82      408.83     44.23 o 
   4  -8  11      321.72      351.53     72.29 o 
   5  -8  11      127.25      145.32     47.94 o 
   6  -8  11       51.18       88.39     39.70 o 
 -10  -7  11      373.41      384.07     53.22 o 
  -9  -7  11       55.70       43.95     42.70 o 
  -8  -7  11       86.55       84.65     31.25 o 
  -7  -7  11      382.96      399.50     49.05 o 
  -6  -7  11      235.69      200.16     43.07 o 
  -5  -7  11      199.51      151.94     73.04 o 
  -4  -7  11       64.88       36.35     23.23 o 
  -3  -7  11       68.83       37.52     23.77 o 
  -2  -7  11        6.55       -6.73     19.33 o 
  -1  -7  11       68.55       59.72     22.28 o 
   0  -7  11      638.21      644.24     46.29 o 
   1  -7  11       14.90       22.82     27.34 o 
   2  -7  11       66.44       84.98     24.06 o 
   3  -7  11      667.85      740.78     53.60 o 
   4  -7  11        6.08       18.73     33.71 o 
   5  -7  11      633.90      641.97     84.65 o 
   6  -7  11        8.48      -29.96     29.96 o 
   7  -7  11      101.22      142.33     46.44 o 
 -10  -6  11       15.77       35.00     23.79 o 
  -9  -6  11      298.80      289.85     34.89 o 
  -8  -6  11       36.16       58.24     28.69 o 
  -7  -6  11      385.16      460.13     50.29 o 
  -6  -6  11        1.33        0.60     20.35 o 
  -5  -6  11      110.92      136.89     30.18 o 
  -4  -6  11     1299.54     1137.83     59.26 o 
  -3  -6  11        6.25      -16.92     16.92 o 
  -2  -6  11      226.58      248.69     34.16 o 
  -1  -6  11     1859.98     1801.57     51.65 o 
   0  -6  11      769.30      790.97     41.83 o 
   1  -6  11      543.22      553.58    119.10 o 
   2  -6  11        1.08       -1.61     17.99 o 
   3  -6  11      452.81      522.86     69.67 o 
   4  -6  11        1.58       -5.99     29.21 o 
   5  -6  11      142.97      194.01     51.69 o 
   6  -6  11      372.94      356.57     63.67 o 
   7  -6  11       36.86       73.41     39.70 o 
 -11  -5  11       35.53       17.45     22.83 o 
 -10  -5  11       56.96       72.67     22.90 o 
  -9  -5  11       19.32       18.51     30.49 o 
  -8  -5  11      688.29      593.33     44.89 o 
  -7  -5  11     1176.03     1120.31     53.85 o 
  -6  -5  11      239.98      233.06     36.58 o 
  -5  -5  11      305.67      331.04     39.72 o 
  -4  -5  11      160.80      181.35     30.58 o 
  -3  -5  11     2692.10     2542.77    286.53 o 
  -2  -5  11      294.27      306.27     34.95 o 
  -1  -5  11      106.02      135.02     19.77 o 
   0  -5  11        6.87        6.81     14.67 o 
   1  -5  11        8.86       -4.42     12.54 o 
   2  -5  11      568.77      596.11     55.05 o 
   3  -5  11      274.38      276.41     52.44 o 
   4  -5  11        1.41        4.49     29.21 o 
   5  -5  11      541.68      626.24     81.65 o 
   6  -5  11       28.00       -6.74     34.46 o 
   7  -5  11      132.40      217.98     56.18 o 
 -11  -4  11       53.36       41.16     22.32 o 
 -10  -4  11      152.84      193.18     36.04 o 
  -9  -4  11      287.29      232.51     31.96 o 
  -8  -4  11      940.98      878.62     57.19 o 
  -7  -4  11      134.24      121.11     22.75 o 
  -6  -4  11      434.86      416.06     33.69 o 
  -5  -4  11      762.10      693.41     50.57 o 
  -4  -4  11     1692.91     1641.24     64.81 o 
  -3  -4  11      939.76      842.28     48.18 o 
  -2  -4  11      343.23      376.09     26.80 o 
  -1  -4  11     1021.96     1012.31     37.41 o 
   0  -4  11     1120.01     1128.07     65.67 o 
   1  -4  11       38.33       48.06     15.17 o 
   2  -4  11     1007.07     1011.82     50.42 o 
   3  -4  11        0.64       28.34     19.07 o 
   4  -4  11      328.29      266.67     53.93 o 
   5  -4  11      844.31      828.49     89.89 o 
   6  -4  11      150.91      227.72     51.69 o 
   7  -4  11      147.96      197.76     55.43 o 
   8  -4  11        5.04       95.13     39.70 o 
 -11  -3  11       20.56       38.50     21.80 o 
 -10  -3  11      937.14      998.86     58.56 o 
  -9  -3  11       62.13       55.54     19.91 o 
  -8  -3  11       12.10       23.89     20.68 o 
  -7  -3  11      791.42      792.56     55.61 o 
  -6  -3  11        4.92       14.53     13.75 o 
  -5  -3  11        7.61       -2.81     11.67 o 
  -4  -3  11      249.81      267.38     32.85 o 
  -3  -3  11       48.35       36.46     18.27 o 
  -2  -3  11     1166.26     1156.49     38.55 o 
  -1  -3  11       74.85      108.82     16.82 o 
   0  -3  11     1995.96     1833.90     48.11 o 
   1  -3  11      359.67      410.85     47.57 o 
   2  -3  11      830.10      806.93     47.30 o 
   3  -3  11     1171.69     1114.67    125.10 o 
   4  -3  11       58.08      111.61     24.30 o 
   5  -3  11       27.36        8.99     31.46 o 
   6  -3  11        5.75       -4.49     28.47 o 
   7  -3  11      109.50       94.38     40.45 o 
   8  -3  11       46.93      103.37     40.45 o 
 -11  -2  11       17.20       47.73     21.98 o 
 -10  -2  11       13.11       31.77     21.08 o 
  -9  -2  11       64.42      104.75     24.41 o 
  -8  -2  11       83.98       98.93     27.88 o 
  -7  -2  11       14.25       39.18     33.25 o 
  -6  -2  11       17.59       29.48     15.78 o 
  -5  -2  11      225.09      227.31     23.86 o 
  -4  -2  11     4118.68     3864.44     75.15 o 
  -3  -2  11     1381.86     1380.15     40.63 o 
  -2  -2  11     1855.86     1831.08     47.24 o 
  -1  -2  11      800.41      823.63     40.70 o 
   0  -2  11       98.20      122.06     23.04 o 
   1  -2  11      467.04      476.81     49.81 o 
   2  -2  11     1326.61     1378.62     57.98 o 
   3  -2  11        5.60       40.26     19.20 o 
   4  -2  11      427.55      414.33     41.68 o 
   5  -2  11      276.17      296.31     37.32 o 
   6  -2  11      711.82      603.02     78.65 o 
   7  -2  11       97.60      167.05     47.94 o 
   8  -2  11       73.32      167.05     47.94 o 
 -12  -1  11       58.07       92.15     25.00 o 
 -11  -1  11      266.79      314.66     37.86 o 
 -10  -1  11      179.54      237.81     31.91 o 
  -9  -1  11      162.60      143.47     26.01 o 
  -8  -1  11        0.26        0.80     16.06 o 
  -7  -1  11       91.91      106.84     30.83 o 
  -6  -1  11      305.44      345.78     29.77 o 
  -5  -1  11     1611.32     1452.73     45.46 o 
  -4  -1  11     2361.00     2284.73     45.02 o 
  -3  -1  11     1758.32     1825.48     56.49 o 
  -2  -1  11       11.60       25.85     12.62 o 
  -1  -1  11      517.44      533.03     37.98 o 
   0  -1  11     2092.27     1873.59     64.46 o 
   1  -1  11        0.94       -7.97     15.62 o 
   2  -1  11      462.28      509.92    117.98 o 
   3  -1  11        3.17       14.61     19.10 o 
   4  -1  11      268.35      273.16     35.75 o 
   5  -1  11       95.91      149.32     28.77 o 
   6  -1  11      162.26      226.71     36.54 o 
   7  -1  11       51.24      119.85     42.70 o 
   8  -1  11       39.60       37.45     36.71 o 
 -12   0  11      132.40      127.28     45.32 o 
 -11   0  11      168.17      172.24     31.12 o 
 -10   0  11       35.44       23.13     28.80 o 
  -9   0  11      158.11      140.25     27.76 o 
  -8   0  11     1241.32     1172.28     49.77 o 
  -7   0  11      960.48      905.38     42.20 o 
  -6   0  11     1478.03     1339.27     45.89 o 
  -5   0  11       10.81       19.60     14.33 o 
  -4   0  11      799.92      856.47     27.30 o 
  -3   0  11      603.38      601.07     22.33 o 
  -2   0  11     1753.74     1700.28     58.81 o 
  -1   0  11        5.26       29.55     15.65 o 
   0   0  11      126.82      144.57     24.96 o 
   1   0  11     1347.83     1316.25     55.83 o 
   2   0  11       13.99       11.68     34.46 o 
   3   0  11      146.06      119.89     27.94 o 
   4   0  11      766.61      737.08     53.75 o 
   5   0  11       56.89       98.65     27.24 o 
   6   0  11      702.26      786.08     59.45 o 
   7   0  11       99.94      101.55     36.33 o 
   8   0  11       36.40      134.09     38.95 o 
 -12   1  11        0.63       28.05     24.48 o 
 -11   1  11       58.86       63.47     38.58 o 
 -10   1  11      604.23      707.38     49.10 o 
  -9   1  11      867.92      869.97     49.32 o 
  -8   1  11       40.79       39.26     20.05 o 
  -7   1  11     1712.65     1460.88     83.02 o 
  -6   1  11      340.31      341.79     27.74 o 
  -5   1  11      674.43      633.75     25.47 o 
  -4   1  11      394.44      462.13     22.30 o 
  -3   1  11     2579.12     2568.14     73.54 o 
  -2   1  11      162.82      124.82     23.68 o 
  -1   1  11     1603.51     1593.67     59.08 o 
   0   1  11     1447.05     1267.81     54.39 o 
   1   1  11      213.62      199.35     29.39 o 
   2   1  11      833.95      777.39     50.29 o 
   3   1  11     2999.72     2550.24     85.02 o 
   4   1  11       85.20       60.95     39.33 o 
   5   1  11       76.44       99.51     27.27 o 
   6   1  11      422.13      431.50     48.20 o 
   7   1  11       71.80      103.66     30.71 o 
   8   1  11        1.01       46.44     25.01 o 
 -12   2  11       87.40      124.45     33.15 o 
 -11   2  11      362.49      373.33     50.34 o 
 -10   2  11        0.47       57.68     44.20 o 
  -9   2  11      671.57      784.89     79.40 o 
  -8   2  11      304.20      340.53     41.46 o 
  -7   2  11      654.19      582.22     46.33 o 
  -6   2  11      206.38      231.89     24.02 o 
  -5   2  11      326.63      346.24     21.64 o 
  -4   2  11      575.46      570.65     22.89 o 
  -3   2  11      106.57       76.77     20.87 o 
  -2   2  11      778.50      785.12     98.88 o 
  -1   2  11     3727.39     3469.15     90.81 o 
   0   2  11      190.13      175.28     27.62 o 
   1   2  11      354.09      230.54     31.45 o 
   2   2  11      475.35      493.11     59.55 o 
   3   2  11      273.14      272.81     40.08 o 
   4   2  11      601.84      544.82     48.98 o 
   5   2  11      163.36      169.97     35.58 o 
   6   2  11       96.99      103.28     28.43 o 
   7   2  11        0.20       36.84     23.94 o 
   8   2  11       20.52      104.59     28.37 o 
 -11   3  11       39.13       53.19     50.19 o 
 -10   3  11       35.01       41.95     44.20 o 
  -9   3  11        1.64       35.21     38.95 o 
  -8   3  11      129.18      126.77     29.96 o 
  -7   3  11     1260.82     1215.70     70.79 o 
  -6   3  11       29.90       47.36     15.96 o 
  -5   3  11      568.64      577.90     32.31 o 
  -4   3  11       91.68       83.88     24.35 o 
  -3   3  11     3954.89     3964.89     80.09 o 
  -2   3  11      104.80      130.34     25.01 o 
  -1   3  11      823.91      751.19     48.12 o 
   0   3  11      771.14      831.27     51.78 o 
   1   3  11       78.39      115.60     24.88 o 
   2   3  11       35.91       50.72     21.95 o 
   3   3  11      471.24      440.36     43.81 o 
   4   3  11      106.20      100.07     27.13 o 
   5   3  11      469.12      531.06     50.57 o 
   6   3  11        0.86       53.36     26.59 o 
   7   3  11      109.52       97.88     56.18 o 
 -11   4  11       30.99       36.71     43.45 o 
 -10   4  11        3.01       57.68     44.20 o 
  -9   4  11      213.26      247.20     59.93 o 
  -8   4  11     1110.66     1164.08     92.89 o 
  -7   4  11        0.88        0.98     12.49 o 
  -6   4  11       68.19       87.84     17.31 o 
  -5   4  11     1583.41     1423.11     88.02 o 
  -4   4  11      282.83      315.54     44.95 o 
  -3   4  11     8695.75     8262.68    153.57 o 
  -2   4  11       44.10       42.83     20.64 o 
  -1   4  11      550.98      486.09     42.05 o 
   0   4  11        0.28        8.60     15.33 o 
   1   4  11        5.85        8.49     16.38 o 
   2   4  11       35.06       62.14     23.46 o 
   3   4  11      217.63      214.67     34.62 o 
   4   4  11        2.46      -13.96     37.83 o 
   5   4  11      215.10      314.95     41.19 o 
   6   4  11      178.58      189.26     34.22 o 
   7   4  11      157.59      218.01     35.89 o 
 -11   5  11        5.72       23.97     41.20 o 
 -10   5  11      457.10      516.12     80.15 o 
  -9   5  11       85.12       95.13     43.45 o 
  -8   5  11       46.32       33.77     17.87 o 
  -7   5  11     1326.93     1185.66     54.77 o 
  -6   5  11      110.44      117.85     19.75 o 
  -5   5  11      616.64      678.38     46.29 o 
  -4   5  11       34.21       34.48     17.99 o 
  -3   5  11      789.38      762.82     49.25 o 
  -2   5  11      477.24      526.73     43.40 o 
  -1   5  11       67.20       44.00     23.22 o 
   0   5  11      142.52      135.93     27.41 o 
   1   5  11      250.76      197.46     30.82 o 
   2   5  11      350.90      324.54     38.86 o 
   3   5  11     2164.07     1836.91     77.53 o 
   4   5  11      119.38      150.51     31.14 o 
   5   5  11       83.22       97.80     27.57 o 
   6   5  11       10.48       15.89     25.84 o 
   7   5  11       67.35       49.61     26.02 o 
 -11   6  11       97.05      129.59     55.43 o 
 -10   6  11      102.52      155.06     59.93 o 
  -9   6  11       44.14      125.85     52.44 o 
  -8   6  11      172.62      175.85     31.46 o 
  -7   6  11       62.61       42.45     21.60 o 
  -6   6  11      318.25      374.54     56.93 o 
  -5   6  11      231.56      275.12     32.83 o 
  -4   6  11      814.62      784.81     68.92 o 
  -3   6  11        9.24      -10.11     22.47 o 
  -2   6  11       25.61       45.86     19.41 o 
  -1   6  11      228.75      275.49     35.30 o 
   0   6  11      394.47      370.30     40.31 o 
   1   6  11     1433.03     1144.54     58.49 o 
   2   6  11     2178.38     1748.36     84.27 o 
   3   6  11       36.46        1.58     20.58 o 
   4   6  11      398.63      337.21     72.29 o 
   5   6  11       14.73       34.41     40.83 o 
   6   6  11      148.32      220.97     36.05 o 
 -10   7  11      186.09      204.50     56.93 o 
  -9   7  11        5.69       22.89     22.47 o 
  -8   7  11      113.43      147.73     28.92 o 
  -7   7  11        2.05       28.47     28.47 o 
  -6   7  11      314.45      332.59     56.93 o 
  -5   7  11      189.39      131.84     41.95 o 
  -4   7  11      152.79      163.58     28.22 o 
  -3   7  11      166.12      165.60     38.58 o 
  -2   7  11      125.67      130.80     27.09 o 
  -1   7  11      505.42      527.53     47.11 o 
   0   7  11      767.76      708.12     66.29 o 
   1   7  11       22.09       73.04     23.84 o 
   2   7  11        0.47       36.71     22.70 o 
   3   7  11      125.95      141.48     30.07 o 
   4   7  11        2.00       -9.02     49.07 o 
   5   7  11       11.96       68.55     26.43 o 
   6   7  11        2.32       37.82     25.33 o 
 -10   8  11       14.46      -38.20     38.20 o 
  -9   8  11      186.72      204.64     61.05 o 
  -8   8  11       37.39       32.21     35.21 o 
  -7   8  11      195.26      240.46     52.44 o 
  -6   8  11      583.68      590.28     76.41 o 
  -5   8  11      672.73      628.48     77.91 o 
  -4   8  11     1813.16     1865.23    110.86 o 
  -3   8  11        0.61       31.94     28.84 o 
  -2   8  11     1516.13     1344.75     63.22 o 
  -1   8  11        1.05      -14.39     16.32 o 
   0   8  11       95.43       91.91     25.59 o 
   1   8  11       18.51       80.04     36.71 o 
   2   8  11      161.02      199.70     39.33 o 
   3   8  11       24.41       21.74     31.09 o 
   4   8  11      124.88      178.26     35.20 o 
   5   8  11        1.19       21.44     29.59 o 
  -9   9  11       10.66       80.90     35.96 o 
  -8   9  11      164.52      170.04     48.69 o 
  -7   9  11      482.05      507.88     74.91 o 
  -6   9  11        0.82       36.71     30.71 o 
  -5   9  11       35.07       90.64     40.45 o 
  -4   9  11       21.21        9.74     30.71 o 
  -3   9  11      263.15      300.38     59.18 o 
  -2   9  11       97.43      151.21     28.33 o 
  -1   9  11      122.13      127.03     47.94 o 
   0   9  11      579.81      573.19     59.18 o 
   1   9  11       68.38       76.35     67.42 o 
   2   9  11        2.72      -10.40     53.19 o 
   3   9  11       91.99      153.34     30.67 o 
   4   9  11       30.64       28.50     23.92 o 
  -8  10  11        0.73       45.69     37.45 o 
  -7  10  11        0.31       72.66     36.71 o 
  -6  10  11      311.58      348.33     62.17 o 
  -5  10  11        6.35        0.00     29.96 o 
  -4  10  11       48.22       66.67     42.70 o 
  -3  10  11        2.66      -30.71     30.71 o 
  -2  10  11      268.14      178.28     47.19 o 
  -1  10  11      202.55      210.92     35.68 o 
   0  10  11        6.59       14.86     21.21 o 
   1  10  11      251.50      251.87     37.43 o 
   2  10  11       98.71      122.01     30.07 o 
   3  10  11       22.23       46.55     23.29 o 
  -6  11  11       15.85       74.91     38.95 o 
  -5  11  11        0.12      -22.47     29.21 o 
  -4  11  11        9.58      -29.21     29.21 o 
  -3  11  11      608.90      644.21     83.15 o 
  -2  11  11      201.12      226.97     50.94 o 
  -1  11  11        1.91       23.22     31.46 o 
   0  11  11      410.33      413.06     47.59 o 
   1  11  11        0.19       31.84     23.84 o 
   2  11  11      139.71      193.72     33.46 o 
  -4  12  11       81.01      134.09     44.20 o 
  -3  12  11      161.12      167.05     49.44 o 
  -2  12  11       80.04      105.62     38.95 o 
  -1  12  11      181.63      302.63     59.18 o 
  -2 -12  12      151.86      197.76     62.17 o 
  -1 -12  12       24.66      111.61     46.44 o 
  -5 -11  12      122.31       96.08     65.92 o 
  -4 -11  12       86.06       70.41     47.94 o 
  -3 -11  12        0.24       23.97     35.96 o 
  -2 -11  12        7.14       19.48     44.20 o 
  -1 -11  12      122.53       83.15     46.44 o 
   0 -11  12       43.95       64.42     46.44 o 
   1 -11  12      192.07      255.44     58.43 o 
   2 -11  12        2.21      -34.46     34.46 o 
  -7 -10  12      281.60      264.39     45.02 o 
  -6 -10  12       12.62       13.86     27.34 o 
  -5 -10  12       94.03      132.95     33.08 o 
  -4 -10  12      183.76      180.86     38.58 o 
  -3 -10  12      731.23      679.42     92.14 o 
  -2 -10  12      119.12      100.38     50.94 o 
  -1 -10  12        9.05       32.21     39.70 o 
   0 -10  12      140.78      241.96     57.68 o 
   1 -10  12       23.46       80.15     39.70 o 
   2 -10  12       55.80      144.15     29.84 o 
   3 -10  12      452.94      603.59     57.68 o 
  -8  -9  12       23.25        8.20     34.83 o 
  -7  -9  12        6.72       33.65     27.30 o 
  -6  -9  12        0.36      -12.51     24.09 o 
  -5  -9  12      217.41      217.53     39.44 o 
  -4  -9  12     1407.04     1455.42     74.01 o 
  -3  -9  12        5.18        1.67     22.51 o 
  -2  -9  12      534.54      655.45     82.40 o 
  -1  -9  12      292.57      397.77     67.42 o 
   0  -9  12        0.09       57.68     35.96 o 
   1  -9  12      715.87      706.39     82.40 o 
   2  -9  12       20.14       38.00     46.44 o 
   3  -9  12       80.81      103.03     27.48 o 
   4  -9  12       40.78       56.93     35.21 o 
   5  -9  12       19.82       38.20     38.20 o 
  -9  -8  12       36.93      -10.38     26.56 o 
  -8  -8  12       32.90       77.20     31.04 o 
  -7  -8  12       28.61        6.19     46.07 o 
  -6  -8  12      514.61      439.38     52.69 o 
  -5  -8  12      101.54       84.79     29.53 o 
  -4  -8  12       32.30       21.35     32.59 o 
  -3  -8  12      334.24      366.60     46.33 o 
  -2  -8  12        1.97      -11.74     32.59 o 
  -1  -8  12       83.27      160.30     45.69 o 
   0  -8  12      142.87      238.96     50.94 o 
   1  -8  12       72.77       46.19     29.59 o 
   2  -8  12      144.20      199.99     33.08 o 
   3  -8  12       24.00       33.71     32.21 o 
   4  -8  12      498.16      561.07     79.40 o 
   5  -8  12      129.30      213.49     49.44 o 
  -9  -7  12        4.57      -13.76     40.83 o 
  -8  -7  12      316.97      367.30     50.11 o 
  -7  -7  12       58.13       45.62     27.53 o 
  -6  -7  12      800.53      684.84     59.83 o 
  -5  -7  12        3.68       -1.46     29.96 o 
  -4  -7  12      156.02      153.43     32.79 o 
  -3  -7  12      270.26      299.96     46.44 o 
  -2  -7  12      301.78      297.31     38.40 o 
  -1  -7  12      103.49       67.40     29.96 o 
   0  -7  12     1094.30     1116.11     54.97 o 
   1  -7  12      148.94      171.53     30.14 o 
   2  -7  12      907.46      959.66     55.06 o 
   3  -7  12      103.08      151.32     44.95 o 
   4  -7  12      376.46      364.81     63.67 o 
   5  -7  12      345.39      507.13     75.66 o 
   6  -7  12      391.80      401.51     68.17 o 
 -10  -6  12      452.38      428.56     41.87 o 
  -9  -6  12        1.84        1.93     24.59 o 
  -8  -6  12      174.55      161.12     36.81 o 
  -7  -6  12       23.91       20.23     23.84 o 
  -6  -6  12      165.50      143.75     33.92 o 
  -5  -6  12       31.44       26.45     22.70 o 
  -4  -6  12       21.99       23.60     22.25 o 
  -3  -6  12      153.16      153.05     31.25 o 
  -2  -6  12        2.21      -17.46     17.46 o 
  -1  -6  12      128.82      182.52     36.71 o 
   0  -6  12     1866.31     1636.46     51.30 o 
   1  -6  12      149.37      159.07     27.27 o 
   2  -6  12        3.09       17.98     29.96 o 
   3  -6  12      129.24      147.57     40.45 o 
   4  -6  12      321.69      352.82     64.42 o 
   5  -6  12       44.53      110.12     41.95 o 
   6  -6  12      101.49      146.82     50.19 o 
 -10  -5  12       81.44       62.01     21.59 o 
  -9  -5  12      485.99      461.79     62.23 o 
  -8  -5  12      120.56      109.47     39.22 o 
  -7  -5  12      409.89      394.09     47.93 o 
  -6  -5  12      579.29      633.41     53.75 o 
  -5  -5  12       28.27       17.52     20.88 o 
  -4  -5  12      395.30      410.99     42.97 o 
  -3  -5  12      149.15      181.38     31.51 o 
  -2  -5  12     1860.28     1773.74     67.88 o 
  -1  -5  12      249.15      249.40     25.01 o 
   0  -5  12       26.86       21.31     22.70 o 
   1  -5  12       90.25      128.43     24.88 o 
   2  -5  12        2.73       26.22     28.47 o 
   3  -5  12       28.46       19.48     30.71 o 
   4  -5  12     1170.15     1143.86    101.13 o 
   5  -5  12        6.60       23.97     32.96 o 
   6  -5  12      133.35      136.33     50.19 o 
   7  -5  12        9.47       31.46     32.96 o 
 -11  -4  12       13.99       12.93     23.61 o 
 -10  -4  12      118.82      107.80     24.04 o 
  -9  -4  12       76.45      107.37     25.58 o 
  -8  -4  12      196.85      195.04     28.85 o 
  -7  -4  12        1.76        6.00     15.64 o 
  -6  -4  12      386.13      316.71     39.99 o 
  -5  -4  12      442.25      328.38     40.08 o 
  -4  -4  12      243.91      198.93     32.59 o 
  -3  -4  12     4526.05     4284.87    176.78 o 
  -2  -4  12      897.63      811.57     43.89 o 
  -1  -4  12       28.27       30.80     13.80 o 
   0  -4  12      570.69      572.92     42.29 o 
   1  -4  12       15.28       52.49     19.33 o 
   2  -4  12      327.17      363.90     38.66 o 
   3  -4  12       11.97       -9.74     26.97 o 
   4  -4  12        7.66       -0.75     29.21 o 
   5  -4  12       15.41      -28.47     28.47 o 
   6  -4  12        4.20       80.90     35.96 o 
   7  -4  12      175.79      253.19     56.18 o 
 -11  -3  12       48.82       80.71     41.98 o 
 -10  -3  12        0.14       19.99     18.10 o 
  -9  -3  12      462.12      491.47     64.64 o 
  -8  -3  12        2.42        3.80     16.20 o 
  -7  -3  12      644.41      649.02     66.99 o 
  -6  -3  12      167.74      155.64     23.80 o 
  -5  -3  12     1333.25     1244.42     50.80 o 
  -4  -3  12      295.91      369.64     37.98 o 
  -3  -3  12      333.28      401.86     37.60 o 
  -2  -3  12      514.43      619.23     34.37 o 
  -1  -3  12      218.78      236.46     48.32 o 
   0  -3  12       85.30      106.55     22.85 o 
   1  -3  12        4.38       15.70     16.73 o 
   2  -3  12       24.71       18.37     44.20 o 
   3  -3  12     1452.81     1367.19    129.22 o 
   4  -3  12      440.33      512.62     48.12 o 
   5  -3  12      547.92      567.81     77.91 o 
   6  -3  12       44.07       74.91     38.20 o 
   7  -3  12      137.49      156.56     46.44 o 
 -11  -2  12       85.83      113.43     26.25 o 
 -10  -2  12       81.22       37.45     20.62 o 
  -9  -2  12      168.82      136.57     26.23 o 
  -8  -2  12        1.95        3.60     15.48 o 
  -7  -2  12      667.16      720.22     42.89 o 
  -6  -2  12       42.60       40.46     15.20 o 
  -5  -2  12      227.96      286.74     33.69 o 
  -4  -2  12      282.79      301.55     35.96 o 
  -3  -2  12     3300.35     3261.27    127.18 o 
  -2  -2  12       44.49       62.86     14.04 o 
  -1  -2  12        0.95       15.40     15.46 o 
   0  -2  12      328.62      391.00     33.73 o 
   1  -2  12     2290.72     2157.15     73.78 o 
   2  -2  12        2.10        2.41     17.21 o 
   3  -2  12     2119.22     2028.56     76.22 o 
   4  -2  12       49.93       56.41     26.22 o 
   5  -2  12       28.43       47.47     23.97 o 
   6  -2  12       43.87      108.62     41.20 o 
   7  -2  12      405.16      503.39     77.16 o 
 -11  -1  12        3.23       41.65     21.13 o 
 -10  -1  12        0.29       15.84     19.29 o 
  -9  -1  12     2123.84     1996.59     67.62 o 
  -8  -1  12      221.25      233.12     30.40 o 
  -7  -1  12       22.41       12.91     14.18 o 
  -6  -1  12      193.77      208.98     24.14 o 
  -5  -1  12       81.35       92.01     16.86 o 
  -4  -1  12     1417.34     1282.68     63.86 o 
  -3  -1  12     1911.29     1935.53     90.90 o 
  -2  -1  12     1736.74     1758.83     61.73 o 
  -1  -1  12      657.68      698.88     44.47 o 
   0  -1  12      834.21      837.88     49.91 o 
   1  -1  12     2325.07     2099.95    211.62 o 
   2  -1  12       43.47       49.92     22.51 o 
   3  -1  12        8.85       18.82     19.82 o 
   4  -1  12      420.05      494.99     52.06 o 
   5  -1  12       54.51       88.64     28.37 o 
   6  -1  12      105.93      101.88     44.20 o 
   7  -1  12        2.16       91.39     41.20 o 
 -11   0  12      585.73      598.15     49.40 o 
 -10   0  12     1137.97     1068.66     58.15 o 
  -9   0  12      223.06      254.94     30.66 o 
  -8   0  12       12.62       12.95     16.64 o 
  -7   0  12      111.65      115.25     21.11 o 
  -6   0  12      600.24      634.38     42.22 o 
  -5   0  12       95.33      103.87     17.08 o 
  -4   0  12       47.24       32.74     15.96 o 
  -3   0  12     2097.44     2101.41     67.83 o 
  -2   0  12      220.56      181.41     27.41 o 
  -1   0  12     2345.60     2130.99     58.89 o 
   0   0  12      262.16      312.52     35.38 o 
   1   0  12     1519.05     1340.34     58.98 o 
   2   0  12      185.43      199.97     32.30 o 
   3   0  12      129.33      158.33     30.72 o 
   4   0  12      107.01      113.88     35.96 o 
   5   0  12        1.88       38.61     24.21 o 
   6   0  12        4.30        7.59     21.64 o 
   7   0  12      376.99      358.06     61.43 o 
 -11   1  12      100.30      119.27     24.89 o 
 -10   1  12      488.24      435.77     40.33 o 
  -9   1  12      163.00      190.99     27.40 o 
  -8   1  12     1023.44      985.70     47.11 o 
  -7   1  12      296.71      286.44     40.68 o 
  -6   1  12      463.17      482.53     31.78 o 
  -5   1  12      217.90      273.85     20.41 o 
  -4   1  12       90.21      136.80     24.48 o 
  -3   1  12     2760.27     2495.75     75.35 o 
  -2   1  12     1537.30     1432.69     58.01 o 
  -1   1  12      507.84      518.81     42.66 o 
   0   1  12      174.08      193.34     32.21 o 
   1   1  12      146.33      126.89     29.96 o 
   2   1  12      277.16      284.47     36.58 o 
   3   1  12       15.09       24.46     21.88 o 
   4   1  12       63.89       74.61     25.12 o 
   5   1  12      195.64      120.79     32.03 o 
   6   1  12      383.45      396.52     46.24 o 
   7   1  12      177.96      244.69     39.75 o 
 -11   2  12        6.50       13.96     23.93 o 
 -10   2  12      132.37      164.55     36.96 o 
  -9   2  12      266.23      299.22     35.92 o 
  -8   2  12      310.25      273.81     39.46 o 
  -7   2  12     1105.17     1026.36     44.49 o 
  -6   2  12       29.37       39.76     12.55 o 
  -5   2  12      177.42      214.30     22.56 o 
  -4   2  12      660.29      664.16     49.07 o 
  -3   2  12      903.70      832.46     46.79 o 
  -2   2  12      294.25      248.78     33.56 o 
  -1   2  12     1154.63      931.25     51.26 o 
   0   2  12     1925.16     1655.05     65.14 o 
   1   2  12      636.76      502.77     44.23 o 
   2   2  12      180.80      152.51     28.77 o 
   3   2  12      980.67      904.05     59.50 o 
   4   2  12      244.13      205.13     61.43 o 
   5   2  12      455.68      504.28     52.08 o 
   6   2  12       18.25       45.85     26.59 o 
   7   2  12        4.99       -6.41     28.47 o 
 -11   3  12       34.60       84.65     46.44 o 
 -10   3  12       76.70      191.77     54.68 o 
  -9   3  12      163.58      160.22     43.82 o 
  -8   3  12      184.74      159.46     32.79 o 
  -7   3  12        1.94        8.07     19.86 o 
  -6   3  12     1058.10      999.21     39.52 o 
  -5   3  12      424.03      470.24     39.42 o 
  -4   3  12      609.16      625.54     44.57 o 
  -3   3  12      313.03      361.37     37.20 o 
  -2   3  12     1116.84     1044.16     52.08 o 
  -1   3  12      510.04      504.42     43.09 o 
   0   3  12      177.51      137.20     27.83 o 
   1   3  12      634.17      569.37     47.06 o 
   2   3  12      986.77      822.61     55.96 o 
   3   3  12        4.21      -17.95     37.83 o 
   4   3  12      777.83      745.44     58.62 o 
   5   3  12      161.67      204.80     41.95 o 
   6   3  12        1.05       14.49     22.03 o 
   7   3  12       13.24       40.05     25.08 o 
 -11   4  12       11.04       23.22     42.70 o 
 -10   4  12      301.08      294.39     69.67 o 
  -9   4  12       22.09       40.45     42.70 o 
  -8   4  12      548.33      667.62     94.01 o 
  -7   4  12       96.24      136.60     21.77 o 
  -6   4  12      297.34      348.39     55.43 o 
  -5   4  12       41.82       34.84     17.60 o 
  -4   4  12       72.39       91.88     22.78 o 
  -3   4  12      697.70      729.53     48.94 o 
  -2   4  12      524.43      504.68     48.32 o 
  -1   4  12      107.57      114.03     24.82 o 
   0   4  12      581.45      538.58     46.29 o 
   1   4  12      614.53      443.67     44.26 o 
   2   4  12      420.41      434.35     55.81 o 
   3   4  12       10.42       -7.26     19.23 o 
   4   4  12       11.61       26.37     23.46 o 
   5   4  12        5.01       -2.04     22.14 o 
   6   4  12        0.91      -38.20     38.20 o 
 -11   5  12      139.07      162.55     60.68 o 
 -10   5  12       14.31        7.49     39.70 o 
  -9   5  12      134.29      145.32     47.19 o 
  -8   5  12       12.21       -5.99     32.96 o 
  -7   5  12       36.08       67.49     23.97 o 
  -6   5  12      324.99      357.45     37.27 o 
  -5   5  12     1213.41     1149.99     54.81 o 
  -4   5  12       27.73        8.89     16.39 o 
  -3   5  12       37.75       44.45     20.26 o 
  -2   5  12      772.32      867.54     55.06 o 
  -1   5  12        0.83       12.58     19.07 o 
   0   5  12      136.52      117.89     27.80 o 
   1   5  12      118.85      131.25     27.80 o 
   2   5  12      361.94      289.87     99.25 o 
   3   5  12      150.96       99.33     28.43 o 
   4   5  12      129.84      129.09     30.40 o 
   5   5  12       36.37       10.38     21.57 o 
   6   5  12      274.38      369.60     71.16 o 
 -10   6  12       18.21        8.24     40.45 o 
  -9   6  12       62.14       77.91     47.19 o 
  -8   6  12      444.20      337.03    108.99 o 
  -7   6  12        2.57        4.49     25.47 o 
  -6   6  12        5.71       43.45     27.72 o 
  -5   6  12      220.22      238.64     33.61 o 
  -4   6  12       18.58       25.72     28.84 o 
  -3   6  12      787.63      736.38    127.34 o 
  -2   6  12      345.02      341.71     40.50 o 
  -1   6  12      193.53      145.36     29.13 o 
   0   6  12        9.09       20.93     21.01 o 
   1   6  12      337.90      257.83     40.08 o 
   2   6  12      344.36      278.80     54.31 o 
   3   6  12      245.85      225.59     36.52 o 
   4   6  12       31.82       49.77     26.63 o 
   5   6  12       15.27       -4.00     24.08 o 
   6   6  12       76.59       43.01     25.77 o 
 -10   7  12        1.38       14.98     41.20 o 
  -9   7  12      260.94      365.55     63.67 o 
  -8   7  12        0.68       86.89     32.96 o 
  -7   7  12        0.48        7.49     23.97 o 
  -6   7  12      773.82      832.24     83.15 o 
  -5   7  12      731.53      693.65     77.91 o 
  -4   7  12      779.90      797.16     55.56 o 
  -3   7  12      135.16      163.88     29.50 o 
  -2   7  12      530.69      584.00     50.95 o 
  -1   7  12        3.12       61.70     23.23 o 
   0   7  12       13.40       20.81     19.86 o 
   1   7  12     1483.22     1236.53     64.76 o 
   2   7  12       27.50        7.81     31.84 o 
   3   7  12       27.85       20.65     22.08 o 
   4   7  12      483.77      414.86     60.30 o 
   5   7  12      163.17      204.93     67.79 o 
  -9   8  12      175.09      156.56     40.45 o 
  -8   8  12      185.68      244.05     92.89 o 
  -7   8  12      810.42      725.87     83.15 o 
  -6   8  12      946.66     1043.48     95.88 o 
  -5   8  12       49.38       49.44     32.21 o 
  -4   8  12       78.04       82.40     39.70 o 
  -3   8  12      815.23      795.69    101.13 o 
  -2   8  12       33.83       21.31     19.80 o 
  -1   8  12      299.51      333.67     49.07 o 
   0   8  12       59.67       87.61     26.75 o 
   1   8  12       60.40       84.81     26.18 o 
   2   8  12      202.95      181.51     33.08 o 
   3   8  12      152.13      165.36     38.20 o 
   4   8  12        2.26      -14.87     20.87 o 
  -8   9  12        1.58       24.72     31.46 o 
  -7   9  12       57.94      122.85     42.70 o 
  -6   9  12        1.56       81.65     37.45 o 
  -5   9  12       60.86       36.71     37.45 o 
  -4   9  12       20.51       23.97     33.71 o 
  -3   9  12       39.65      132.59     47.19 o 
  -2   9  12      597.64      589.26     52.79 o 
  -1   9  12        0.22       13.84     21.72 o 
   0   9  12        7.17       -9.86     20.92 o 
   1   9  12      936.87      777.91     85.77 o 
   2   9  12       64.65       14.01     29.96 o 
   3   9  12        4.64       30.40     55.81 o 
  -7  10  12       55.15       92.89     39.70 o 
  -6  10  12      153.81      152.81     47.94 o 
  -5  10  12      128.12      240.46     55.43 o 
  -4  10  12      130.34      237.46     54.68 o 
  -3  10  12      204.45      170.04     50.19 o 
  -2  10  12       17.53       25.47     31.46 o 
  -1  10  12      476.35      588.69     55.59 o 
   0  10  12      228.85      296.54     41.06 o 
   1  10  12       67.10       92.13     86.52 o 
   2  10  12        1.55       18.82     22.47 o 
  -5  11  12      167.52      179.03     49.44 o 
  -4  11  12        5.91        9.74     31.46 o 
  -3  11  12      177.22      188.02     48.69 o 
  -2  11  12      517.01      538.59     78.65 o 
  -1  11  12       76.63      149.07     45.69 o 
   0  11  12      204.67      328.40     81.65 o 
  -4 -11  13       64.87       -0.75     41.95 o 
  -3 -11  13       77.55       58.43     44.95 o 
  -2 -11  13        8.08       32.96     41.20 o 
  -1 -11  13        4.14       -8.24     36.71 o 
   0 -11  13       16.08      -29.96     32.96 o 
  -6 -10  13      281.20      290.21     59.18 o 
  -5 -10  13      235.56      219.69     41.06 o 
  -4 -10  13        1.43       21.92     28.25 o 
  -3 -10  13       38.38       50.94     44.95 o 
  -2 -10  13      454.87      409.00     73.41 o 
  -1 -10  13        7.48       30.71     38.95 o 
   0 -10  13       64.74       85.40     42.70 o 
   1 -10  13        0.64       17.23     37.45 o 
   2 -10  13      309.96      370.05     63.67 o 
  -7  -9  13      115.45      160.32     37.32 o 
  -6  -9  13        7.03       22.40     27.00 o 
  -5  -9  13       96.66      134.18     35.22 o 
  -4  -9  13      317.45      352.52     51.69 o 
  -3  -9  13      751.61      792.44     64.32 o 
  -2  -9  13        7.56       36.71     37.45 o 
  -1  -9  13       17.38       -9.74     33.71 o 
   0  -9  13       62.48      111.61     44.20 o 
   1  -9  13      637.73      758.08     86.14 o 
   2  -9  13      336.82      431.02     45.32 o 
   3  -9  13       29.27       63.67     35.96 o 
   4  -9  13       81.46      114.61     43.45 o 
  -8  -8  13        6.61       26.49     28.06 o 
  -7  -8  13        7.33       14.15     25.69 o 
  -6  -8  13      122.99       84.65     30.96 o 
  -5  -8  13      524.70      572.17     57.91 o 
  -4  -8  13       22.98       11.22     23.82 o 
  -3  -8  13      314.57      326.96     45.32 o 
  -2  -8  13      444.27      567.65     94.76 o 
  -1  -8  13      593.88      646.46     77.91 o 
   0  -8  13        0.79       -8.24     28.47 o 
   1  -8  13      679.80      823.66     85.40 o 
   2  -8  13        3.95       31.46     32.21 o 
   3  -8  13       13.89       54.68     35.96 o 
   4  -8  13      128.52      176.78     48.69 o 
  -9  -7  13        4.47       19.98     27.24 o 
  -8  -7  13       44.62        5.75     26.95 o 
  -7  -7  13        1.17      -12.76     23.21 o 
  -6  -7  13       20.06       12.62     23.89 o 
  -5  -7  13        5.22        8.71     22.51 o 
  -4  -7  13       57.91       80.15     41.57 o 
  -3  -7  13      519.28      507.94     59.55 o 
  -2  -7  13       14.81       19.93     25.47 o 
  -1  -7  13     1009.57     1036.31     88.02 o 
   0  -7  13        1.06       25.47     27.72 o 
   1  -7  13      167.38      222.48     47.19 o 
   2  -7  13       21.13        4.49     27.72 o 
   3  -7  13       46.45       77.91     35.96 o 
   4  -7  13       22.73       59.18     36.71 o 
   5  -7  13        0.37       53.93     31.46 o 
  -9  -6  13      196.10      209.21     42.36 o 
  -8  -6  13       36.48        9.06     26.65 o 
  -7  -6  13       38.42       28.40     37.45 o 
  -6  -6  13       90.61      119.10     31.04 o 
  -5  -6  13     1331.93     1364.64     70.04 o 
  -4  -6  13       27.69       23.92     24.83 o 
  -3  -6  13      388.82      399.70     44.34 o 
  -2  -6  13      500.40      559.23     68.92 o 
  -1  -6  13      434.07      425.01     42.22 o 
   0  -6  13      441.63      431.67     32.63 o 
   1  -6  13      316.57      388.03     56.93 o 
   2  -6  13       76.58      125.10     38.95 o 
   3  -6  13       83.75      146.82     43.45 o 
   4  -6  13      110.67      176.04     53.19 o 
   5  -6  13      896.88      991.04    105.62 o 
   6  -6  13        0.23        9.74     32.96 o 
 -10  -5  13       96.15       61.28     22.74 o 
  -9  -5  13      267.80      286.28     43.05 o 
  -8  -5  13        4.59      -12.64     23.55 o 
  -7  -5  13      252.36      275.22     41.95 o 
  -6  -5  13      600.90      568.35     54.02 o 
  -5  -5  13      400.83      426.60     47.00 o 
  -4  -5  13       24.51       25.19     21.94 o 
  -3  -5  13      136.16      189.17     32.26 o 
  -2  -5  13       29.87       20.18     22.23 o 
  -1  -5  13      217.70      285.92     27.32 o 
   0  -5  13      189.64      266.06     39.33 o 
   1  -5  13      151.97      148.97     27.48 o 
   2  -5  13       52.13       90.64     35.21 o 
   3  -5  13      462.04      594.78     74.16 o 
   4  -5  13       84.62      116.11     43.45 o 
   5  -5  13      780.18      793.28     94.38 o 
   6  -5  13        8.14       42.70     33.71 o 
 -10  -4  13       17.99       35.57     19.16 o 
  -9  -4  13      560.29      513.28     45.25 o 
  -8  -4  13     1050.58      986.16     54.44 o 
  -7  -4  13      182.70      176.70     25.75 o 
  -6  -4  13      262.11      268.14     39.19 o 
  -5  -4  13      329.17      314.92     39.75 o 
  -4  -4  13      654.53      654.30    108.99 o 
  -3  -4  13       16.65       68.90     23.77 o 
  -2  -4  13     3811.52     3674.22     98.43 o 
  -1  -4  13        6.87        2.04     16.89 o 
   0  -4  13       28.77       45.77     22.10 o 
   1  -4  13      609.63      642.97     48.36 o 
   2  -4  13      194.08      199.72     31.25 o 
   3  -4  13      643.97      727.36     80.90 o 
   4  -4  13       31.36      103.37     38.20 o 
   5  -4  13       58.38      100.38     41.20 o 
   6  -4  13       31.22      -12.73     29.96 o 
 -11  -3  13      180.68      221.97     37.90 o 
 -10  -3  13      273.47      276.77     44.23 o 
  -9  -3  13        2.02        1.83     16.60 o 
  -8  -3  13      640.01      730.37    115.30 o 
  -7  -3  13        0.88        0.86     15.45 o 
  -6  -3  13      839.71      778.55     43.64 o 
  -5  -3  13      108.02      140.32     29.66 o 
  -4  -3  13       20.99       13.20     35.58 o 
  -3  -3  13     1588.66     1604.07    185.77 o 
  -2  -3  13      340.50      345.48     34.22 o 
  -1  -3  13      438.92      393.54     78.65 o 
   0  -3  13      715.15      655.68     46.50 o 
   1  -3  13       14.31       19.12     20.32 o 
   2  -3  13      142.42      180.19     31.25 o 
   3  -3  13      103.27      141.37     30.37 o 
   4  -3  13      459.44      439.71     70.41 o 
   5  -3  13       51.03       94.38     42.70 o 
   6  -3  13      116.49      127.34     44.95 o 
 -11  -2  13      218.76      237.07     33.71 o 
 -10  -2  13       15.96       82.58     39.59 o 
  -9  -2  13        1.54      -12.92     15.81 o 
  -8  -2  13      595.76      595.45     43.06 o 
  -7  -2  13       35.25       35.61     16.80 o 
  -6  -2  13      151.25      127.70     21.51 o 
  -5  -2  13      435.95      463.04     46.28 o 
  -4  -2  13      262.25      276.25     33.22 o 
  -3  -2  13     1041.57      983.30     62.55 o 
  -2  -2  13     2662.34     2664.42    185.77 o 
  -1  -2  13        9.44       22.53     17.38 o 
   0  -2  13        1.82       17.62     18.52 o 
   1  -2  13       60.35       80.34     23.94 o 
   2  -2  13      280.58      275.38     36.55 o 
   3  -2  13      228.51      210.58     34.69 o 
   4  -2  13      292.99      305.79     41.52 o 
   5  -2  13      316.52      342.33     64.42 o 
   6  -2  13      127.95      182.03     49.44 o 
   7  -2  13        0.26       32.96     32.96 o 
 -11  -1  13       69.51       82.73     24.25 o 
 -10  -1  13        3.38       41.42     20.04 o 
  -9  -1  13     1019.66     1096.33     81.49 o 
  -8  -1  13     1220.66     1169.31     53.93 o 
  -7  -1  13      363.23      432.65     36.45 o 
  -6  -1  13       44.54       39.91     16.70 o 
  -5  -1  13      247.32      238.70     24.08 o 
  -4  -1  13      392.44      355.07     60.68 o 
  -3  -1  13      173.29      238.65     31.27 o 
  -2  -1  13      684.85      694.54     45.89 o 
  -1  -1  13      400.45      464.36     40.48 o 
   0  -1  13      436.64      414.94     40.95 o 
   1  -1  13     2154.15     2105.35    182.03 o 
   2  -1  13      523.23      598.29     50.53 o 
   3  -1  13      550.92      620.37     52.41 o 
   4  -1  13       96.63      151.28     32.02 o 
   5  -1  13      198.09      182.59     60.30 o 
   6  -1  13      136.14      164.80     46.44 o 
   7  -1  13        1.92       71.16     33.71 o 
 -11   0  13      154.76      186.04     30.91 o 
 -10   0  13       63.19       62.44     22.43 o 
  -9   0  13      120.52      139.85     25.97 o 
  -8   0  13      458.96      421.31     36.90 o 
  -7   0  13       77.50       88.19     21.14 o 
  -6   0  13      340.17      395.92     30.61 o 
  -5   0  13      227.97      272.01     24.79 o 
  -4   0  13        4.21       31.33     20.23 o 
  -3   0  13      220.24      218.26     30.42 o 
  -2   0  13      398.13      438.05     39.22 o 
  -1   0  13      475.47      509.37     88.77 o 
   0   0  13        5.22       -5.12     16.49 o 
   1   0  13      181.57      124.09     41.95 o 
   2   0  13        2.22      -19.05     19.05 o 
   3   0  13        2.93        5.18     43.07 o 
   4   0  13      461.29      546.96     52.97 o 
   5   0  13       20.18        9.76     24.29 o 
   6   0  13        8.23       51.66     25.59 o 
   7   0  13       18.23      -31.46     31.46 o 
 -11   1  13      222.69      227.67     36.56 o 
 -10   1  13        2.18       22.88     18.16 o 
  -9   1  13      413.58      431.23     37.91 o 
  -8   1  13     1094.70     1047.00     60.69 o 
  -7   1  13      478.83      494.48     35.58 o 
  -6   1  13       36.38       88.28     16.10 o 
  -5   1  13      276.14      193.26     47.94 o 
  -4   1  13       74.38      111.38     28.47 o 
  -3   1  13       36.11       39.56     18.43 o 
  -2   1  13       99.73       99.00     20.33 o 
  -1   1  13      698.86      743.48     50.72 o 
   0   1  13       66.06       53.56     23.53 o 
   1   1  13       72.93       29.54     27.34 o 
   2   1  13      865.36      961.91     98.50 o 
   3   1  13      132.18      132.09     31.86 o 
   4   1  13      156.53      142.95     30.96 o 
   5   1  13        5.40        5.82     26.97 o 
   6   1  13       13.04       13.87     24.66 o 
   7   1  13      240.65      220.61     37.08 o 
 -11   2  13       20.86       37.38     23.02 o 
 -10   2  13       14.77       28.89     18.67 o 
  -9   2  13      499.68      516.24     40.76 o 
  -8   2  13       19.54       27.96     15.34 o 
  -7   2  13      233.85      249.70     33.66 o 
  -6   2  13      522.57      530.35     69.67 o 
  -5   2  13     2034.02     2012.97    119.48 o 
  -4   2  13       14.30        5.89     16.18 o 
  -3   2  13     1102.97     1141.14     54.18 o 
  -2   2  13      990.27      888.80     51.47 o 
  -1   2  13        4.12       -7.77     17.23 o 
   0   2  13      152.48      148.30     28.43 o 
   1   2  13     1293.79     1077.81     58.75 o 
   2   2  13      688.69      629.05     52.77 o 
   3   2  13       98.52      105.00     29.85 o 
   4   2  13       44.63       33.35     22.67 o 
   5   2  13      163.65      196.44     46.44 o 
   6   2  13        0.02       21.32     40.45 o 
 -11   3  13      276.75      334.51     46.15 o 
 -10   3  13       28.24       94.02     28.82 o 
  -9   3  13       48.03       83.11     29.85 o 
  -8   3  13      122.79      126.57     22.37 o 
  -7   3  13      361.73      456.19     65.17 o 
  -6   3  13      616.79      594.03     58.80 o 
  -5   3  13       10.99        8.02     17.46 o 
  -4   3  13      179.22      168.57     28.37 o 
  -3   3  13      587.80      558.28     45.69 o 
  -2   3  13       93.67      107.20     35.96 o 
  -1   3  13     1114.74     1173.22    122.48 o 
   0   3  13        8.05        1.83     18.27 o 
   1   3  13      351.31      377.77     42.34 o 
   2   3  13       64.80       41.42     24.29 o 
   3   3  13      629.88      559.95    107.49 o 
   4   3  13       22.37        9.65     23.40 o 
   5   3  13       46.09       41.20     24.83 o 
   6   3  13       56.68       52.94     27.89 o 
 -11   4  13       68.67        0.75     45.69 o 
 -10   4  13       37.77        0.75     44.95 o 
  -9   4  13       86.00       32.21     41.20 o 
  -8   4  13      157.28      158.13     31.49 o 
  -7   4  13      251.64      388.78     62.17 o 
  -6   4  13        4.15       12.36     16.56 o 
  -5   4  13     1383.96     1252.99     58.45 o 
  -4   4  13      122.62       92.22     23.29 o 
  -3   4  13      222.07      310.54     37.00 o 
  -2   4  13     1245.58     1181.33    107.49 o 
  -1   4  13       37.49       34.71     21.21 o 
   0   4  13      104.43      146.76     29.65 o 
   1   4  13      593.99      494.22     86.14 o 
   2   4  13      960.61      870.13     62.03 o 
   3   4  13       28.23       67.92     25.55 o 
   4   4  13       18.04       35.65     23.42 o 
   5   4  13      495.78      540.34     55.78 o 
   6   4  13        6.79        3.26     23.60 o 
 -10   5  13      106.83      222.48     59.18 o 
  -9   5  13        0.06       20.97     38.20 o 
  -7   5  13      355.07      346.86     38.27 o 
  -6   5  13       23.24       39.19     53.56 o 
  -5   5  13      832.64      869.88     61.43 o 
  -4   5  13      100.96       88.22     23.89 o 
  -3   5  13      261.26      278.60     36.79 o 
  -2   5  13       73.05      104.28     27.00 o 
  -1   5  13      143.60      149.81     30.18 o 
   0   5  13       12.91       44.12     21.70 o 
   1   5  13        0.09       -0.59     18.75 o 
   2   5  13      567.99      426.10     47.00 o 
   3   5  13       88.23      119.98     30.29 o 
   4   5  13       92.71      120.42     34.46 o 
   5   5  13      264.51      315.39     42.09 o 
 -10   6  13      107.92       89.89     46.44 o 
  -8   6  13      117.07      176.04     41.20 o 
  -7   6  13     1245.41     1156.59     92.14 o 
  -6   6  13        9.17       -4.57     15.46 o 
  -5   6  13       42.99       61.04     20.37 o 
  -4   6  13      113.65      156.31     28.37 o 
  -3   6  13       11.18       -3.27     19.48 o 
  -2   6  13     1543.23     1551.23     87.64 o 
  -1   6  13      129.43      139.46     29.84 o 
   0   6  13      789.44      710.23     56.92 o 
   1   6  13      787.34      689.22     57.55 o 
   2   6  13      257.65      273.56     39.15 o 
   3   6  13      474.36      394.56     58.43 o 
   4   6  13        1.32       17.46     22.51 o 
   5   6  13       17.80       53.41     26.02 o 
  -8   7  13      526.13      568.56     71.16 o 
  -7   7  13        7.96       60.68     29.96 o 
  -6   7  13      711.55      764.07     81.65 o 
  -5   7  13      111.29      122.01     42.32 o 
  -4   7  13      657.05      690.59     54.73 o 
  -3   7  13      144.62      161.71     28.84 o 
  -2   7  13       61.28       67.53     47.19 o 
  -1   7  13     1033.58     1012.02    105.25 o 
   0   7  13       43.36       48.36     23.82 o 
   1   7  13        6.08       23.18     22.10 o 
   2   7  13      320.57      189.91     37.54 o 
   3   7  13       82.84       46.56     25.06 o 
   4   7  13      244.50      320.70     86.14 o 
  -8   8  13      481.83      501.89     71.91 o 
  -7   8  13      114.23      101.13     38.95 o 
  -6   8  13      137.09      161.80     44.95 o 
  -5   8  13      315.04      402.26     67.42 o 
  -4   8  13      152.66      154.31     47.19 o 
  -3   8  13       54.76       57.52     22.70 o 
  -2   8  13      322.72      400.21     45.32 o 
  -1   8  13       46.70       34.46     21.72 o 
   0   8  13       63.96       62.17     29.59 o 
   1   8  13       59.40       80.51     26.42 o 
   2   8  13      216.50      245.15     41.20 o 
   3   8  13       62.80       68.91     26.59 o 
  -8   9  13      617.23      665.94     83.90 o 
  -7   9  13      139.19      208.25     49.44 o 
  -6   9  13      155.41      146.82     44.95 o 
  -5   9  13      111.22      143.82     47.19 o 
  -4   9  13      401.58      484.66     77.16 o 
  -3   9  13       12.58       42.70     37.45 o 
  -2   9  13        0.27       -9.11     19.80 o 
  -1   9  13      163.70      157.31     31.57 o 
   0   9  13        7.12       47.54     23.89 o 
   1   9  13      568.56      648.61     59.74 o 
   2   9  13      657.86      688.69     59.79 o 
  -6  10  13       17.73       64.42     37.45 o 
  -5  10  13      304.21      253.19     55.43 o 
  -4  10  13      119.91      115.36     47.94 o 
  -3  10  13       14.99       38.20     38.95 o 
  -2  10  13      602.75      699.65     89.14 o 
  -1  10  13      452.55      531.99     54.14 o 
   0  10  13       20.52       39.35     27.72 o 
   1  10  13      529.85      542.81     95.88 o 
  -3  11  13      256.99      253.94     57.68 o 
  -2  11  13        3.68       55.43     33.71 o 
  -5 -10  14       40.59       45.64     59.18 o 
  -4 -10  14      110.26      244.20     60.68 o 
  -3 -10  14       82.95      113.11     46.44 o 
  -2 -10  14      154.55      331.10     65.17 o 
  -1 -10  14      575.59      713.88     92.14 o 
   0 -10  14       47.61       62.17     44.95 o 
   1 -10  14        5.49        3.75     35.96 o 
  -6  -9  14      219.87      171.95     38.13 o 
  -5  -9  14     1376.89     1473.74     84.65 o 
  -4  -9  14      347.40      384.68     50.31 o 
  -3  -9  14      239.21      211.99     56.18 o 
  -2  -9  14      573.56      583.54     82.40 o 
  -1  -9  14       29.97       74.16     39.70 o 
   0  -9  14        4.89      -25.47     34.46 o 
   2  -9  14      501.02      586.54     77.91 o 
  -7  -8  14      138.03       91.83     33.85 o 
  -6  -8  14      301.05      283.36     78.65 o 
  -5  -8  14       15.31       -8.71     28.84 o 
  -4  -8  14      179.21      262.52     41.81 o 
  -3  -8  14       42.42       67.82     27.30 o 
  -2  -8  14       33.72        8.08     23.46 o 
  -1  -8  14      230.30      385.03     65.17 o 
   2  -8  14      294.14      415.74     62.17 o 
   3  -8  14       27.57      118.36     38.95 o 
  -8  -7  14      222.02      220.33     55.81 o 
  -7  -7  14      107.22       93.26     31.78 o 
  -6  -7  14      102.30      165.23     37.80 o 
  -5  -7  14       35.39       42.80     28.30 o 
  -4  -7  14       69.71       87.71     28.47 o 
  -3  -7  14        0.59       38.43     24.10 o 
  -2  -7  14      779.17      891.18    103.00 o 
  -1  -7  14       48.23       56.59     24.59 o 
   1  -7  14      135.88      139.33     37.45 o 
   2  -7  14      123.49      137.08     41.95 o 
   3  -7  14       35.35       61.43     35.21 o 
   4  -7  14       35.70      118.36     38.95 o 
  -9  -6  14       26.37       54.22     32.30 o 
  -8  -6  14      160.62      185.43     63.30 o 
  -7  -6  14       41.37       39.04     26.87 o 
  -6  -6  14        8.25       -9.65     23.60 o 
  -5  -6  14      233.02      272.29     59.93 o 
  -4  -6  14      438.60      453.05     49.23 o 
  -3  -6  14      109.42      116.47     30.43 o 
  -2  -6  14      184.30      231.59     36.21 o 
  -1  -6  14      867.14      871.94     83.15 o 
   0  -6  14       33.36       40.70     23.60 o 
   1  -6  14      281.39      210.49     44.20 o 
   2  -6  14      180.42      277.91     49.44 o 
   3  -6  14      119.74      151.32     40.45 o 
   4  -6  14        0.40       23.97     31.46 o 
   5  -6  14        6.72       14.98     29.96 o 
  -9  -5  14       22.29       -2.89     30.71 o 
  -8  -5  14      191.08      186.35     48.32 o 
  -7  -5  14       80.46      126.95     32.73 o 
  -6  -5  14       66.24       45.33     27.72 o 
  -5  -5  14      998.42     1211.78     95.13 o 
  -4  -5  14       48.46       63.27     28.47 o 
  -3  -5  14      663.03      766.25    113.86 o 
  -2  -5  14     1193.31     1184.31     89.89 o 
  -1  -5  14        0.57       18.73     29.21 o 
   0  -5  14        2.76       31.47     19.20 o 
   1  -5  14        7.50       23.22     23.22 o 
   2  -5  14        2.93       26.22     29.21 o 
   3  -5  14        5.72      -12.73     29.21 o 
   4  -5  14       86.35      110.12     44.20 o 
   5  -5  14      358.18      328.85     62.17 o 
 -10  -4  14        0.44        8.84     24.86 o 
  -9  -4  14      290.85      256.52     33.45 o 
  -8  -4  14      440.62      409.80     61.08 o 
  -7  -4  14     1908.97     1724.68     79.65 o 
  -6  -4  14       45.71       13.18     22.28 o 
  -5  -4  14       25.60       69.67     24.23 o 
  -4  -4  14      593.78      621.90     51.30 o 
  -3  -4  14        5.07       -2.25     30.71 o 
  -2  -4  14      425.20      491.40     69.67 o 
  -1  -4  14      838.77      841.45     52.20 o 
   0  -4  14        1.26        0.79     17.18 o 
   1  -4  14       41.79       57.04     23.77 o 
   2  -4  14      109.73      138.48     29.65 o 
   3  -4  14      323.93      395.52     64.42 o 
   4  -4  14       46.75      128.09     40.45 o 
   5  -4  14      176.64      367.80     64.42 o 
 -10  -3  14        1.16       24.44     19.36 o 
  -9  -3  14      301.96      257.59     33.71 o 
  -8  -3  14      772.40      731.74     59.53 o 
  -7  -3  14      567.92      608.65     41.95 o 
  -6  -3  14       14.67        6.63     31.46 o 
  -5  -3  14      662.30      582.91     92.14 o 
  -4  -3  14      171.48      221.83     44.95 o 
  -3  -3  14      426.58      390.27     66.67 o 
  -2  -3  14      278.15      326.98     35.10 o 
  -1  -3  14      277.45      290.59     34.56 o 
   0  -3  14       55.95       71.65     28.84 o 
   1  -3  14       13.90        7.35     19.07 o 
   2  -3  14      336.46      378.83     92.51 o 
   3  -3  14      153.65      188.17     34.83 o 
   4  -3  14        9.95       26.22     32.96 o 
   5  -3  14      109.63      130.34     44.20 o 
   6  -3  14       35.03       56.93     35.21 o 
 -10  -2  14        5.72       50.59     20.57 o 
  -9  -2  14        0.00        5.23     16.70 o 
  -8  -2  14      514.15      467.61     39.56 o 
  -7  -2  14     1412.82     1227.07     51.54 o 
  -6  -2  14      547.18      477.47     35.65 o 
  -5  -2  14      443.70      416.09     42.47 o 
  -4  -2  14       14.11       16.48     29.96 o 
  -3  -2  14      178.76      167.05     49.44 o 
  -2  -2  14       35.34       36.69     19.68 o 
  -1  -2  14      785.52      784.14     51.45 o 
   0  -2  14      256.87      227.83     33.48 o 
   1  -2  14      183.34      197.54     31.78 o 
   2  -2  14       58.83       91.89     27.62 o 
   3  -2  14      424.41      469.72     59.93 o 
   4  -2  14        0.09       34.63     24.59 o 
   5  -2  14      141.70       96.63     37.45 o 
   6  -2  14        3.26       71.16     32.96 o 
 -11  -1  14       35.43       49.70     20.95 o 
 -10  -1  14       13.37       23.65     24.64 o 
  -9  -1  14       11.39        6.90     16.28 o 
  -8  -1  14      141.50      197.70     27.85 o 
  -7  -1  14     1164.92     1144.81     49.29 o 
  -6  -1  14       10.91       34.11     14.98 o 
  -5  -1  14      121.06      170.04     49.44 o 
  -4  -1  14      228.25      226.22     52.44 o 
  -3  -1  14       59.94       86.47     22.48 o 
  -2  -1  14      661.17      725.72     67.04 o 
  -1  -1  14     1078.57      981.47     54.15 o 
   0  -1  14        3.00       -4.15     44.95 o 
   1  -1  14      373.11      428.01     44.70 o 
   2  -1  14     1126.78      977.08     73.04 o 
   3  -1  14      269.04      278.27     40.25 o 
   4  -1  14       22.53       42.25     23.68 o 
   5  -1  14       28.60        0.67     21.41 o 
   6  -1  14      155.08      176.04     46.44 o 
 -11   0  14      237.73      215.82     31.86 o 
 -10   0  14       67.02       43.48     19.78 o 
  -9   0  14        2.19       14.48     16.43 o 
  -8   0  14       37.09       40.35     18.04 o 
  -7   0  14        7.91        9.35     17.22 o 
  -6   0  14      386.06      512.38     76.41 o 
  -5   0  14      364.76      388.03     65.92 o 
  -4   0  14      375.33      448.16     42.32 o 
  -3   0  14        7.41        2.20     15.63 o 
  -2   0  14      211.42      206.15     31.31 o 
  -1   0  14      780.47      806.82     54.17 o 
   0   0  14     1040.86     1031.89     57.58 o 
   1   0  14       69.13       53.56     25.09 o 
   2   0  14      294.51      221.11     47.94 o 
   3   0  14      128.79      175.99     34.42 o 
   4   0  14       26.58       28.49     24.83 o 
   5   0  14        8.51      -19.71     59.93 o 
   6   0  14      113.65      178.77     34.85 o 
 -11   1  14       23.11       17.74     18.65 o 
 -10   1  14       22.88       41.09     18.64 o 
  -9   1  14       50.91       48.28     18.55 o 
  -8   1  14      921.89     1001.09     57.28 o 
  -7   1  14      293.38      370.80     65.92 o 
  -6   1  14      751.39      787.29     86.89 o 
  -5   1  14      385.15      462.19     70.41 o 
  -4   1  14      215.24      263.00     34.12 o 
  -3   1  14      222.58      240.39     33.28 o 
  -2   1  14      184.36      203.68     55.43 o 
  -1   1  14      552.89      639.02     71.54 o 
   0   1  14      965.66      828.38     57.01 o 
   1   1  14      396.46      320.65     40.85 o 
   2   1  14     1193.05     1125.91    107.87 o 
   3   1  14      190.78      181.09     34.77 o 
   4   1  14      272.31      263.19     54.31 o 
   5   1  14       65.70       67.56     28.22 o 
   6   1  14       45.11       31.37     24.74 o 
 -11   2  14       28.39       35.21     23.68 o 
 -10   2  14      261.22      263.43     39.25 o 
  -9   2  14      146.93      150.85     33.08 o 
  -8   2  14      756.08      802.82     45.07 o 
  -7   2  14      711.16      748.34     84.65 o 
  -6   2  14      102.88      134.09     46.44 o 
  -5   2  14       34.09       59.05     34.08 o 
  -4   2  14     1449.79     1366.98     60.46 o 
  -3   2  14        0.25        6.40     17.16 o 
  -2   2  14       76.24       98.96     36.33 o 
  -1   2  14       66.72       73.17     38.20 o 
   0   2  14      631.58      674.70     53.65 o 
   1   2  14      105.67       97.88     27.94 o 
   2   2  14     1109.69     1125.79     69.64 o 
   3   2  14      429.06      379.46     46.42 o 
   4   2  14       44.52       75.66     37.45 o 
   5   2  14       31.57       13.58     24.83 o 
   6   2  14      287.60      308.43     43.41 o 
 -10   3  14      766.56      762.60    153.94 o 
  -9   3  14       55.76       93.05     28.64 o 
  -8   3  14        5.32       75.66     35.21 o 
  -7   3  14       87.50      144.57     44.20 o 
  -6   3  14      277.21      267.42     54.68 o 
  -5   3  14        9.14       21.80     34.83 o 
  -4   3  14      246.07      246.92     34.33 o 
  -3   3  14        1.30      -16.18     16.18 o 
  -2   3  14     1635.71     1510.49     67.40 o 
  -1   3  14       63.09       95.17     25.06 o 
   0   3  14      657.38      684.77     54.68 o 
   1   3  14      295.36      232.07     35.99 o 
   2   3  14      275.23      254.46     39.42 o 
   3   3  14       99.05       59.55     29.21 o 
   4   3  14       19.89       27.78     23.53 o 
   5   3  14       18.17       41.16     24.82 o 
 -10   4  14      110.48      135.18     29.94 o 
  -8   4  14       37.63       81.65     34.46 o 
  -7   4  14      258.50      276.41     56.93 o 
  -6   4  14      118.77      122.91     26.75 o 
  -5   4  14      530.65      553.88     47.83 o 
  -4   4  14     2252.33     2243.05     81.48 o 
  -3   4  14      933.86     1010.90    114.61 o 
  -2   4  14      524.47      536.09     49.18 o 
  -1   4  14      847.82      858.93     60.44 o 
   0   4  14       58.19       72.36     24.63 o 
   1   4  14       21.52        8.38     21.75 o 
   2   4  14       38.33       32.92     24.37 o 
   3   4  14       47.86       82.22     27.28 o 
   4   4  14       57.04      108.63     28.02 o 
   5   4  14       22.70       67.31     26.46 o 
  -7   5  14      157.68      193.14     30.96 o 
  -6   5  14       96.93      144.74     26.43 o 
  -5   5  14      953.80     1038.48     63.30 o 
  -4   5  14      362.97      411.22     45.47 o 
  -3   5  14      675.21      688.33     70.41 o 
  -2   5  14       46.62       74.04     26.43 o 
  -1   5  14        2.81      -18.34     19.26 o 
   0   5  14      897.84      774.59    117.98 o 
   1   5  14       19.31       17.66     30.71 o 
   2   5  14      258.08      259.61     38.91 o 
   3   5  14       62.67       49.51     26.09 o 
   4   5  14        7.98      -19.90     25.47 o 
  -7   6  14      897.04      988.79     87.64 o 
  -6   6  14      507.13      541.74     48.98 o 
  -5   6  14      102.35      220.26     33.56 o 
  -4   6  14       82.41      159.06     30.23 o 
  -3   6  14        0.55       13.46     32.59 o 
  -2   6  14       19.24       41.72     21.17 o 
  -1   6  14     1122.55     1111.85     97.76 o 
   0   6  14        8.92        0.61     22.17 o 
   1   6  14       87.77       89.33     27.70 o 
   2   6  14       71.10       66.41     25.89 o 
   3   6  14      736.88      730.83     90.64 o 
   4   6  14      104.99       87.11     28.90 o 
  -8   7  14      137.08      148.32     39.70 o 
  -7   7  14     1602.03     1611.29    104.12 o 
  -6   7  14        0.97       44.95     32.96 o 
  -5   7  14       47.77       52.44     22.47 o 
  -4   7  14       34.50       52.12     21.57 o 
  -3   7  14      227.27      192.29     34.23 o 
  -2   7  14       38.94       95.71     26.65 o 
  -1   7  14      316.05      266.23     42.32 o 
   0   7  14      184.28      181.44     34.55 o 
   1   7  14      317.51      341.33     46.44 o 
   2   7  14      112.74      132.79     32.04 o 
   3   7  14      654.52      541.02     55.56 o 
  -8   8  14       43.80       65.17     35.96 o 
  -7   8  14      182.02      155.81     42.70 o 
  -6   8  14        7.96       49.44     35.96 o 
  -5   8  14       62.65       46.44     29.96 o 
  -4   8  14      706.13      718.23    114.24 o 
  -3   8  14        1.32       31.07     23.35 o 
  -2   8  14       48.88       64.19     27.00 o 
  -1   8  14     1207.69     1220.61    172.66 o 
   0   8  14        0.58       31.95     22.28 o 
   1   8  14      268.53      351.62     46.00 o 
   2   8  14       34.81       22.64     22.93 o 
  -7   9  14       41.91       62.17     35.96 o 
  -6   9  14       20.02       18.73     30.71 o 
  -5   9  14       81.23      164.80     47.19 o 
  -4   9  14       32.26       39.70     36.71 o 
  -3   9  14      607.96      733.55     61.33 o 
  -2   9  14      173.57      175.38     34.43 o 
  -1   9  14       81.81       57.77     39.33 o 
   0   9  14       59.80       63.98     46.44 o 
   1   9  14       61.33      106.35    100.00 o 
  -5  10  14       42.06       77.91     39.70 o 
  -4  10  14      960.17     1015.01    108.62 o 
  -3  10  14      328.70      396.27     70.41 o 
  -2  10  14        6.57       92.89     39.70 o 
  -1  10  14        1.40       23.76     22.14 o 
  -5  -9  15       10.23       33.42     27.35 o 
  -4  -9  15      155.56      171.50     43.45 o 
  -3  -9  15      280.86      369.30     66.67 o 
  -2  -9  15       80.59      160.30     51.69 o 
  -1  -9  15      349.35      359.56     64.42 o 
  -6  -8  15        6.94      -19.73     24.06 o 
  -5  -8  15      277.87      337.56     47.67 o 
  -4  -8  15       83.23       71.18     29.22 o 
  -3  -8  15     1117.73     1146.93     74.69 o 
  -2  -8  15      226.12      287.65     58.43 o 
   2  -8  15       73.34      112.36     38.20 o 
  -7  -7  15      473.01      432.13     65.17 o 
  -6  -7  15        0.59        1.59     39.33 o 
  -5  -7  15      152.00      169.97     36.14 o 
  -4  -7  15      170.68      218.84     38.49 o 
  -3  -7  15       16.09       26.73     27.72 o 
  -2  -7  15      342.21      316.86     61.43 o 
   1  -7  15        1.02        8.99     24.72 o 
   2  -7  15       13.54        3.75     29.96 o 
   3  -7  15      127.58      146.82     42.70 o 
  -8  -6  15      357.14      396.20     52.41 o 
  -7  -6  15      288.02      285.67     43.95 o 
  -6  -6  15      178.86      146.84     34.01 o 
  -5  -6  15        1.44      -21.11     21.11 o 
  -4  -6  15        1.37        6.62     22.23 o 
  -3  -6  15     1112.24     1105.09     69.17 o 
  -2  -6  15        1.26       33.71     32.96 o 
  -1  -6  15       30.09       66.67     36.71 o 
   0  -6  15        1.13      -17.23     27.72 o 
   1  -6  15       29.89       81.65     31.46 o 
   2  -6  15      150.59      243.45     48.69 o 
   3  -6  15       15.95      -18.73     26.22 o 
   4  -6  15      113.58      134.84     44.20 o 
  -9  -5  15       20.29       11.75     41.20 o 
  -8  -5  15      459.69      399.91     52.12 o 
  -7  -5  15      681.44      692.77     62.71 o 
  -6  -5  15      145.82      117.21     31.57 o 
  -5  -5  15       52.18       33.87     26.12 o 
  -4  -5  15       43.32       46.57     24.66 o 
  -3  -5  15      974.55      961.08     96.63 o 
  -2  -5  15        6.90        0.00     29.21 o 
  -1  -5  15      110.99       92.14     38.95 o 
   0  -5  15       33.83       56.42     27.72 o 
   1  -5  15        7.50       17.35     23.97 o 
   2  -5  15        3.99       -7.49     28.47 o 
   3  -5  15      475.23      355.07     61.43 o 
   4  -5  15       79.48       75.66     38.20 o 
  -9  -4  15       31.75       61.68     22.36 o 
  -8  -4  15      110.25       82.75     37.08 o 
  -7  -4  15      300.48      224.01     39.99 o 
  -6  -4  15      525.73      540.13     53.75 o 
  -5  -4  15       97.73      105.74     28.97 o 
  -4  -4  15      628.12      696.65     88.39 o 
  -3  -4  15       23.99       39.70     39.70 o 
  -2  -4  15      424.61      384.28     68.17 o 
  -1  -4  15        0.18       13.90     25.47 o 
   0  -4  15      410.17      409.07     42.82 o 
   1  -4  15      197.45      190.84     32.64 o 
   2  -4  15      165.27      228.25     35.48 o 
   3  -4  15      150.93      149.82     41.95 o 
   4  -4  15       26.39       41.95     33.71 o 
   5  -4  15       42.78       71.91     38.20 o 
 -10  -3  15       99.04      139.01     25.43 o 
  -9  -3  15       22.83       -2.20     16.74 o 
  -8  -3  15      171.36      183.45     27.54 o 
  -7  -3  15      317.23      280.18     41.89 o 
  -6  -3  15       15.74       26.88     22.39 o 
  -5  -3  15       14.70       24.72     33.71 o 
  -4  -3  15      936.07     1098.16    102.62 o 
  -3  -3  15       95.66       91.39     41.95 o 
  -2  -3  15      190.26      125.10     47.19 o 
  -1  -3  15      380.88      298.85     77.53 o 
   0  -3  15      147.67      141.71     31.46 o 
   1  -3  15      144.81      167.35     30.71 o 
   2  -3  15       16.30        7.11     23.22 o 
   3  -3  15       60.66       53.23     25.89 o 
   4  -3  15       63.35      142.33     38.20 o 
   5  -3  15       27.34      132.59     41.95 o 
 -10  -2  15       43.10       57.84     28.92 o 
  -9  -2  15        3.85       18.13     17.00 o 
  -8  -2  15       49.89       75.53     21.22 o 
  -7  -2  15        1.10      -13.47     13.47 o 
  -6  -2  15     1287.82     1227.00    108.62 o 
  -5  -2  15      198.94      199.26     55.43 o 
  -4  -2  15       41.99       35.96     35.96 o 
  -3  -2  15       45.12       14.23     33.71 o 
  -2  -2  15      434.00      485.26     43.62 o 
  -1  -2  15       73.52       74.50     21.99 o 
   0  -2  15      399.69      515.95     47.84 o 
   1  -2  15       12.25       15.56     20.87 o 
   2  -2  15     1172.41     1123.72     69.91 o 
   3  -2  15        1.19       32.76     23.21 o 
   4  -2  15      387.31      367.73     45.54 o 
   5  -2  15      165.20      210.49     50.19 o 
 -10  -1  15       46.26       36.05     22.40 o 
  -9  -1  15       64.84       85.92     40.56 o 
  -8  -1  15      133.95      177.37     45.34 o 
  -7  -1  15     1053.74      962.28     53.39 o 
  -6  -1  15     1471.91     1398.55    116.11 o 
  -5  -1  15      230.44      206.00     53.93 o 
  -4  -1  15      218.64      170.04     50.19 o 
  -3  -1  15      747.93      675.58     60.30 o 
  -2  -1  15       37.52       30.51     19.26 o 
  -1  -1  15       50.66       64.42     21.97 o 
   0  -1  15      358.48      350.22     42.09 o 
   1  -1  15       16.54        4.87     20.64 o 
   2  -1  15      867.92      779.97     72.29 o 
   3  -1  15      577.44      607.37     75.28 o 
   4  -1  15      134.86      125.31     43.82 o 
   5  -1  15        0.51      -20.04     20.04 o 
 -10   0  15      212.41      210.46     30.04 o 
  -9   0  15      275.68      361.27     35.98 o 
  -8   0  15       97.19      110.44     29.94 o 
  -7   0  15      185.78      149.07     51.69 o 
  -6   0  15      114.15      203.75     53.93 o 
  -5   0  15       31.28       78.65     38.95 o 
  -4   0  15      110.74      104.87     44.20 o 
  -3   0  15      425.60      438.24     42.92 o 
  -2   0  15       41.11       43.26     23.97 o 
  -1   0  15      115.30      151.96     30.60 o 
   0   0  15     1417.67     1288.57     66.52 o 
   1   0  15      861.09      784.32     59.91 o 
   2   0  15        1.47       22.71     21.73 o 
   3   0  15       78.99      127.56     40.08 o 
   4   0  15      155.57      179.21     50.56 o 
   5   0  15        0.46       12.73     24.59 o 
 -10   1  15        1.17       13.77     29.07 o 
  -9   1  15      307.77      289.00     33.24 o 
  -8   1  15      380.05      447.95     75.66 o 
  -7   1  15      468.38      493.65     77.91 o 
  -6   1  15       10.26       -5.24     29.21 o 
  -5   1  15      101.76      132.59     44.95 o 
  -4   1  15      376.15      347.39     65.55 o 
  -3   1  15     1315.44     1294.45     75.28 o 
  -2   1  15     1288.11     1315.86     66.13 o 
  -1   1  15     1721.28     1640.93     71.99 o 
   0   1  15      148.27      152.03     32.40 o 
   1   1  15      413.69      392.71     45.69 o 
   2   1  15        7.93      -19.41     19.41 o 
   3   1  15      268.42      325.70     48.69 o 
   4   1  15       56.58      112.15     29.44 o 
   5   1  15       24.15       16.68     43.07 o 
 -10   2  15        7.49       47.94     23.84 o 
  -9   2  15       50.29       52.44     35.96 o 
  -8   2  15       38.98       48.69     37.45 o 
  -7   2  15      271.98      364.06     65.92 o 
  -6   2  15      431.38      513.12     77.16 o 
  -5   2  15       40.49       64.70     21.95 o 
  -4   2  15      259.62      241.03     34.37 o 
  -3   2  15     2776.70     2679.94     89.79 o 
  -2   2  15       73.06      104.89     24.82 o 
  -1   2  15       20.00       -8.65     19.60 o 
   0   2  15      110.26       71.04     32.21 o 
   1   2  15       40.67       25.57     22.03 o 
   2   2  15       21.51       43.84     26.97 o 
   3   2  15        0.85        0.30     23.21 o 
   4   2  15       13.38       40.73     24.83 o 
   5   2  15        5.89       33.59     61.05 o 
  -9   3  15      368.52      385.78     66.67 o 
  -8   3  15       75.58       41.20     35.21 o 
  -7   3  15     1023.86     1015.76     99.63 o 
  -6   3  15       10.98      -26.22     26.22 o 
  -5   3  15      230.33      323.04     41.22 o 
  -4   3  15      774.57      884.90    174.91 o 
  -3   3  15       49.02       79.32     25.55 o 
  -2   3  15        1.41       23.12     24.35 o 
  -1   3  15      201.49      197.74     33.79 o 
   0   3  15      190.14      213.71     35.91 o 
   1   3  15      232.24      196.58     36.36 o 
   2   3  15       76.39       42.04     44.20 o 
   3   3  15      534.82      580.96     57.45 o 
   4   3  15      181.93      262.58     40.09 o 
  -8   4  15       98.52       83.90     37.45 o 
  -7   4  15      594.11      582.79     77.91 o 
  -6   4  15      785.99      888.68     59.68 o 
  -5   4  15      321.67      364.15     40.84 o 
  -4   4  15      379.20      443.38     46.70 o 
  -3   4  15      327.88      362.00     42.84 o 
  -2   4  15      298.09      335.39     41.56 o 
  -1   4  15        0.91       -2.13     19.07 o 
   0   4  15      118.13      123.47     30.07 o 
   1   4  15       98.59       81.01     26.82 o 
   2   4  15      331.73      340.49     45.90 o 
   3   4  15      327.93      317.82     44.34 o 
   4   4  15      224.80      177.77     55.81 o 
  -7   5  15        0.76      -12.73     21.72 o 
  -6   5  15      437.68      547.56     50.84 o 
  -5   5  15       28.98       20.76     19.61 o 
  -4   5  15      788.58      866.41     62.40 o 
  -3   5  15       57.42       57.68     23.84 o 
  -2   5  15      139.92      167.28     32.31 o 
  -1   5  15      215.31      287.03     42.05 o 
   0   5  15      533.02      477.54     53.93 o 
   1   5  15      454.63      385.61     47.11 o 
   2   5  15       45.18       54.96     25.36 o 
   3   5  15        2.95       22.31     23.40 o 
   4   5  15        1.65        3.29     22.43 o 
  -7   6  15        0.40       65.17     27.72 o 
  -6   6  15      320.57      374.72     42.62 o 
  -5   6  15        9.38       48.34     26.97 o 
  -4   6  15        0.70       13.03     37.08 o 
  -3   6  15      556.56      623.47     56.19 o 
  -2   6  15      142.36      178.82     43.82 o 
  -1   6  15       39.17       52.17     59.93 o 
   0   6  15     1157.01     1061.46    181.65 o 
   1   6  15      114.06      129.81     30.45 o 
   2   6  15        2.50       15.82     21.41 o 
   3   6  15       36.19       84.79     25.28 o 
  -7   7  15      562.88      558.82     76.41 o 
  -6   7  15      273.50      321.36     58.43 o 
  -5   7  15      100.40      154.55     30.23 o 
  -4   7  15      573.98      685.87     58.79 o 
  -3   7  15       10.86       10.03     20.97 o 
  -2   7  15     1277.91     1233.88    101.50 o 
  -1   7  15        4.79       56.83     26.22 o 
   0   7  15       30.02       90.05     26.18 o 
   1   7  15       23.60       57.72     25.06 o 
   2   7  15       45.33       46.75     24.35 o 
  -7   8  15      145.17      147.57     43.45 o 
  -6   8  15      160.54      239.71     52.44 o 
  -5   8  15        1.08       32.96     32.96 o 
  -4   8  15      218.76      213.65     53.93 o 
  -3   8  15      245.10      287.43     43.15 o 
  -2   8  15      410.67      376.65     46.86 o 
  -1   8  15      340.28      412.70     49.26 o 
   0   8  15      210.29      266.09     39.56 o 
   1   8  15      221.60      335.48     43.82 o 
  -5   9  15       16.79       54.68     32.21 o 
  -4   9  15       10.46      -17.23     29.96 o 
  -3   9  15        0.76       79.87     37.83 o 
  -2   9  15       22.63       -3.00     20.47 o 
  -1   9  15      112.23      178.87     34.43 o 
  -5  -8  16       28.75       44.20     26.48 o 
  -4  -8  16       48.47       79.33     31.20 o 
  -3  -8  16       53.73       59.18     42.70 o 
  -6  -7  16      105.01      106.36     33.38 o 
  -5  -7  16       61.39       71.58     29.84 o 
  -4  -7  16       19.16       74.02     28.57 o 
  -3  -7  16       10.86       19.48     35.21 o 
  -2  -7  16      128.47      116.86     43.45 o 
   2  -7  16       61.70       85.40     32.96 o 
  -7  -6  16      177.70      143.51     45.32 o 
  -6  -6  16       42.38       57.56     28.33 o 
  -5  -6  16       40.60       76.92     53.93 o 
  -4  -6  16        1.34      -17.98     33.71 o 
  -3  -6  16      200.83      229.22     57.68 o 
  -2  -6  16      696.86      770.81     90.64 o 
  -1  -6  16      239.06      250.94     56.18 o 
   1  -6  16        0.32       -8.99     24.72 o 
   2  -6  16      136.42       93.64     37.45 o 
   3  -6  16       27.63       38.20     29.21 o 
  -8  -5  16       52.68       65.14     29.59 o 
  -7  -5  16       24.51       64.37     27.24 o 
  -6  -5  16      435.71      435.26     51.83 o 
  -5  -5  16       30.25       42.70     40.45 o 
  -4  -5  16       14.73       -4.49     37.45 o 
  -3  -5  16        3.29      -29.21     29.21 o 
  -2  -5  16       97.05       59.18     43.45 o 
  -1  -5  16        1.91       60.68     35.96 o 
   0  -5  16       49.98       45.83     21.18 o 
   1  -5  16      298.28      361.06     57.68 o 
   2  -5  16       14.10       76.41     32.96 o 
   3  -5  16       36.75       23.97     29.96 o 
  -9  -4  16       18.99       51.69     28.60 o 
  -8  -4  16      231.39      223.58     56.93 o 
  -7  -4  16      798.12      756.69     64.30 o 
  -6  -4  16       59.83       44.20     37.45 o 
  -5  -4  16     1068.74     1046.47    107.12 o 
  -4  -4  16       31.48       55.43     39.70 o 
  -3  -4  16      346.61      357.31     69.67 o 
  -2  -4  16        2.11      -22.47     31.46 o 
  -1  -4  16      325.53      325.85     62.92 o 
   0  -4  16       12.69       27.31     21.60 o 
   1  -4  16       20.84       41.52     42.70 o 
   2  -4  16       72.87      142.33     38.20 o 
   3  -4  16      321.97      322.86     59.18 o 
   4  -4  16      251.30      343.83     62.92 o 
  -9  -3  16      492.32      527.33     60.38 o 
  -8  -3  16       26.42       22.73     18.10 o 
  -7  -3  16      171.85      262.35     40.13 o 
  -6  -3  16       93.60      116.11     47.19 o 
  -5  -3  16      176.61      189.52     55.43 o 
  -4  -3  16      545.00      646.46     87.64 o 
  -3  -3  16      313.80      259.18     60.68 o 
  -2  -3  16      420.60      343.08     66.67 o 
  -1  -3  16        0.93        3.55     15.90 o 
   0  -3  16        1.29       32.29     20.63 o 
   1  -3  16     1375.33     1295.43     67.09 o 
   2  -3  16       27.16       55.76     25.84 o 
   3  -3  16      283.98      267.42     55.43 o 
   4  -3  16       74.67      140.08     41.95 o 
  -9  -2  16      259.33      277.91     33.45 o 
  -8  -2  16       24.16       12.50     24.60 o 
  -7  -2  16        1.37        9.74     32.96 o 
  -6  -2  16       13.33      -12.73     35.21 o 
  -5  -2  16      619.73      638.97     89.14 o 
  -4  -2  16      435.35      441.96     74.91 o 
  -3  -2  16      941.37      895.16     97.38 o 
  -2  -2  16      239.90      227.21     33.65 o 
  -1  -2  16      447.79      469.60     46.07 o 
   0  -2  16      249.73      286.83     38.46 o 
   1  -2  16     1160.59     1143.29    101.88 o 
   2  -2  16       13.08       32.99     24.09 o 
   3  -2  16      103.83       95.27     27.83 o 
   4  -2  16       36.11       92.14     41.95 o 
  -9  -1  16        4.48       15.18     27.85 o 
  -8  -1  16        1.34       14.98     34.46 o 
  -7  -1  16        5.77       40.45     37.45 o 
  -6  -1  16     1316.38     1322.14    117.61 o 
  -5  -1  16      185.91      189.52     53.93 o 
  -4  -1  16       13.80      -28.47     28.47 o 
  -3  -1  16     1230.77     1187.30    107.87 o 
  -2  -1  16     1072.91     1135.83     72.44 o 
  -1  -1  16      619.84      639.14     53.39 o 
   0  -1  16      138.44      145.35     39.33 o 
   1  -1  16       26.47       15.59     30.71 o 
   2  -1  16       39.74       69.85     30.71 o 
   3  -1  16       19.98       37.08     25.42 o 
   4  -1  16       89.95      174.16     61.80 o 
  -9   0  16        6.98      -20.97     32.96 o 
  -8   0  16      195.26      249.45     62.92 o 
  -7   0  16       34.17       63.67     43.45 o 
  -6   0  16        0.12        4.49     31.46 o 
  -5   0  16      611.87      626.24     88.39 o 
  -4   0  16      664.84      598.52     84.65 o 
  -3   0  16        0.00       42.83     20.78 o 
  -2   0  16      608.37      611.37     53.06 o 
  -1   0  16      483.21      533.19     51.10 o 
   0   0  16      138.78      145.50     31.03 o 
   1   0  16       97.67      145.78     31.14 o 
   2   0  16      112.86      126.49     30.18 o 
   3   0  16      135.93      120.28     30.96 o 
   4   0  16       13.92        8.56     23.42 o 
  -9   1  16      116.34      248.70     63.67 o 
  -8   1  16      224.33      262.93     61.43 o 
  -7   1  16       35.17       62.92     36.71 o 
  -6   1  16     1176.56     1184.31    111.61 o 
  -5   1  16      265.44      300.38     66.67 o 
  -4   1  16      146.10      101.59     26.33 o 
  -3   1  16        1.28       16.21     18.43 o 
  -2   1  16       23.41       47.05     23.97 o 
  -1   1  16      147.42      162.29     32.76 o 
   0   1  16      341.71      289.82     40.67 o 
   1   1  16        7.81       20.41     48.32 o 
   2   1  16        1.87       20.15     25.47 o 
   3   1  16        2.42       25.68     43.07 o 
   4   1  16      610.22      566.25     56.03 o 
  -9   2  16      226.07      265.93     57.68 o 
  -8   2  16      718.84      776.80     94.38 o 
  -7   2  16       10.03       29.96     37.45 o 
  -6   2  16      288.99      446.46     74.16 o 
  -5   2  16        4.27       66.67     37.45 o 
  -4   2  16        6.79       22.05     19.82 o 
  -3   2  16     1629.64     1584.86     71.93 o 
  -2   2  16      871.46      947.32     63.84 o 
  -1   2  16      342.48      300.56     41.76 o 
   0   2  16       46.18       53.33     27.62 o 
   1   2  16      172.18      148.94     39.33 o 
   2   2  16      513.33      513.28     54.36 o 
   3   2  16        3.00       -6.42     25.17 o 
   4   2  16      148.85      111.91     30.72 o 
  -9   3  16      525.47      477.92     77.91 o 
  -8   3  16      124.12      110.86     43.45 o 
  -7   3  16      116.03      143.08     45.69 o 
  -6   3  16      183.55      255.44     59.93 o 
  -5   3  16      350.61      407.56     45.89 o 
  -4   3  16       13.03       45.05     25.84 o 
  -3   3  16      800.52      784.60     60.11 o 
  -2   3  16      273.27      350.37     44.69 o 
  -1   3  16      121.73      125.79     30.23 o 
   0   3  16      504.52      441.31     51.26 o 
   1   3  16      170.79      173.40     55.06 o 
   2   3  16      460.49      476.94     51.59 o 
   3   3  16       94.95       69.33     27.51 o 
  -8   4  16        2.36       13.48     31.46 o 
  -7   4  16      355.07      692.91     87.64 o 
  -6   4  16      131.30      158.06     46.44 o 
  -5   4  16     1461.43     1529.88     72.31 o 
  -4   4  16      140.84      161.71     43.07 o 
  -3   4  16      274.00      229.00     35.91 o 
  -2   4  16     1149.67     1239.77     74.66 o 
  -1   4  16       53.20       52.11     24.35 o 
   0   4  16        2.56        7.82     28.84 o 
   1   4  16       13.82       27.36     28.84 o 
   2   4  16       10.96       19.44     23.42 o 
   3   4  16      448.98      448.19     58.80 o 
  -7   5  16      188.46      132.59     40.45 o 
  -6   5  16      154.25      193.69     38.95 o 
  -5   5  16      231.00      286.31     39.86 o 
  -4   5  16       86.44      116.36     27.27 o 
  -3   5  16      205.94      260.48     37.60 o 
  -2   5  16      414.34      428.93     48.36 o 
  -1   5  16       54.91       48.72     45.69 o 
   0   5  16       74.71       73.81     27.48 o 
   1   5  16      798.43      758.22     65.09 o 
   2   5  16       12.38        3.03     22.32 o 
  -7   6  16      111.28      191.02     41.95 o 
  -6   6  16       19.33       32.51     24.72 o 
  -5   6  16      643.88      722.37     75.28 o 
  -4   6  16      267.64      391.51     45.55 o 
  -3   6  16       21.72       25.37     28.84 o 
  -2   6  16      293.75      296.28     42.32 o 
  -1   6  16      180.43      175.75     34.14 o 
   0   6  16      379.89      380.99     48.99 o 
   1   6  16      680.62      517.56     54.49 o 
   2   6  16        1.77        7.49     25.47 o 
  -7   7  16       77.56       78.65     32.96 o 
  -6   7  16       28.61      123.60     38.20 o 
  -5   7  16       44.37      109.84     55.81 o 
  -4   7  16       61.75       47.84     23.04 o 
  -3   7  16      543.31      541.85     55.88 o 
  -2   7  16      104.81       75.44     26.65 o 
  -1   7  16      221.31      304.74    111.99 o 
   0   7  16      123.66      202.14     38.95 o 
   1   7  16       89.98      148.84     32.26 o 
  -5   8  16      492.68      677.17     91.39 o 
  -4   8  16      259.76      378.85     43.64 o 
  -3   8  16       74.07       80.82     41.20 o 
  -2   8  16      205.18      148.60     34.83 o 
  -1   8  16       56.50       50.45     25.94 o 
  -5  -7  17      559.16      623.99     91.39 o 
  -4  -7  17        0.73       47.94     44.20 o 
  -3  -7  17        7.65       30.71     35.96 o 
  -2  -7  17        0.69      -29.96     32.96 o 
  -6  -6  17       86.23      178.28     56.18 o 
  -5  -6  17      252.05      183.53     53.19 o 
  -4  -6  17        1.50       68.92     38.95 o 
  -3  -6  17       27.16       56.18     35.21 o 
  -2  -6  17      875.81      865.20     98.13 o 
  -1  -6  17       37.45       96.63     38.95 o 
  -7  -5  17       31.80       12.73     36.71 o 
  -6  -5  17       25.34       -3.75     35.96 o 
  -5  -5  17      112.19      113.86     49.44 o 
  -4  -5  17      321.98      308.62     65.17 o 
  -3  -5  17      593.59      503.39     80.90 o 
  -2  -5  17      106.90      146.07     46.44 o 
  -1  -5  17       86.25       83.90     41.95 o 
   0  -5  17       12.28       -6.74     30.71 o 
   1  -5  17      277.75      283.90     53.19 o 
   2  -5  17      736.10      718.37     82.40 o 
  -8  -4  17       16.17       33.46     26.80 o 
  -7  -4  17        6.99       12.73     34.46 o 
  -6  -4  17      463.22      281.66     68.17 o 
  -5  -4  17        2.43        8.24     36.71 o 
  -4  -4  17      506.68      561.82     84.65 o 
  -3  -4  17      127.19       99.63     47.94 o 
  -2  -4  17      328.23      335.59     67.42 o 
  -1  -4  17      621.47      753.58     91.39 o 
   0  -4  17      364.79      389.93     43.94 o 
   1  -4  17       35.15       28.57     29.21 o 
   2  -4  17      193.85      247.20     51.69 o 
  -8  -3  17      130.50       71.16     47.19 o 
  -7  -3  17       68.69       54.68     38.20 o 
  -6  -3  17       18.04       48.69     42.70 o 
  -5  -3  17      699.43      720.62     95.13 o 
  -4  -3  17      165.99       62.92     41.95 o 
  -3  -3  17       80.76       45.69     42.70 o 
  -2  -3  17      525.27      447.20     76.41 o 
  -1  -3  17        1.37      -17.70     17.70 o 
   0  -3  17      234.35      222.92     77.91 o 
   1  -3  17       58.30       87.15     46.07 o 
   2  -3  17      181.91      180.58     56.18 o 
   3  -3  17       49.18        8.24     30.71 o 
  -8  -2  17       63.84      103.37     46.44 o 
  -7  -2  17      337.66      425.48     77.91 o 
  -6  -2  17      157.32      181.28     54.68 o 
  -5  -2  17       23.04       35.21     36.71 o 
  -4  -2  17     1108.05     1134.12    113.11 o 
  -3  -2  17       35.35      101.88     47.19 o 
  -2  -2  17       15.61       62.92     36.71 o 
  -1  -2  17        0.85       15.53     26.59 o 
   0  -2  17        9.64       32.86     21.09 o 
   1  -2  17      449.14      556.58     53.73 o 
   2  -2  17       31.54       85.65     27.50 o 
   3  -2  17       35.25       48.52     33.33 o 
  -9  -1  17       28.32       54.68     41.95 o 
  -8  -1  17      294.91      360.31     74.91 o 
  -7  -1  17       30.50       53.19     41.95 o 
  -6  -1  17       72.44       82.40     41.95 o 
  -5  -1  17      523.24      520.62     84.65 o 
  -4  -1  17       12.81       25.47     34.46 o 
  -3  -1  17     1776.08     1857.74    125.10 o 
  -2  -1  17        2.29       23.14     21.75 o 
  -1  -1  17     1272.93     1283.82    111.99 o 
   0  -1  17        0.09       -4.08     19.74 o 
   1  -1  17      108.41      141.80     32.94 o 
   2  -1  17      318.88      332.34     44.26 o 
   3  -1  17       55.85       39.20     46.44 o 
  -9   0  17       63.50      131.09     47.94 o 
  -8   0  17       93.28      107.87     47.94 o 
  -7   0  17      207.48      301.13     65.92 o 
  -6   0  17        1.39      -18.73     32.96 o 
  -5   0  17      385.29      507.88     83.90 o 
  -4   0  17        8.54       19.48     35.96 o 
  -3   0  17      108.65      150.92     25.70 o 
  -2   0  17       20.47       54.13     25.08 o 
  -1   0  17     1789.40     1573.58    123.60 o 
   0   0  17       29.50       51.06     25.88 o 
   1   0  17      130.73      200.62     34.64 o 
   2   0  17      115.36      127.29     31.57 o 
   3   0  17       30.57        9.01     41.57 o 
  -9   1  17       21.04       30.71     35.21 o 
  -8   1  17      194.67      317.61     62.17 o 
  -7   1  17       73.87       33.71     38.20 o 
  -6   1  17       32.88       69.67     44.20 o 
  -5   1  17     2059.98     1847.25    124.35 o 
  -4   1  17        8.44       14.98     36.71 o 
  -3   1  17      611.80      601.22     53.81 o 
  -2   1  17     1092.80     1053.56     64.10 o 
  -1   1  17      226.93      203.41     46.44 o 
   0   1  17      278.67      259.36     39.89 o 
   1   1  17       41.45       44.36     25.74 o 
   2   1  17       13.46       13.66     22.86 o 
   3   1  17       25.33       24.10     23.80 o 
  -9   2  17      314.45      281.66     61.43 o 
  -8   2  17       34.78       35.96     36.71 o 
  -7   2  17      305.48      319.86     67.42 o 
  -6   2  17      106.27      195.51     56.18 o 
  -5   2  17      240.12      234.46     60.68 o 
  -4   2  17      132.01      140.12     28.97 o 
  -3   2  17       26.44       46.82     36.33 o 
  -2   2  17      178.30      192.65     34.47 o 
  -1   2  17      721.57      682.97    153.19 o 
   0   2  17       34.96       49.00     30.71 o 
   1   2  17      281.48      308.36     43.58 o 
   2   2  17       23.36       44.54     37.83 o 
   3   2  17       71.29       81.59     30.60 o 
  -8   3  17     1043.49      950.59    104.12 o 
  -7   3  17      502.10      621.74     88.39 o 
  -6   3  17        0.41      -26.97     26.97 o 
  -5   3  17      191.42      226.97     56.93 o 
  -4   3  17       20.22       17.37     18.02 o 
  -3   3  17        0.49       -3.66     23.60 o 
  -2   3  17       98.53      139.63     31.73 o 
  -1   3  17      142.51      171.98     32.57 o 
   0   3  17      350.83      419.53     73.04 o 
   1   3  17      154.21      211.96     40.53 o 
   2   3  17      262.51      220.35     39.75 o 
  -8   4  17       64.08       42.70     36.71 o 
  -7   4  17       61.80       77.98     25.12 o 
  -6   4  17      133.65      164.80     46.44 o 
  -5   4  17       38.34       59.75     26.22 o 
  -4   4  17      222.72      240.95     38.48 o 
  -3   4  17       59.35       99.33     25.36 o 
  -2   4  17      693.99      723.88     63.03 o 
  -1   4  17      398.60      357.07     55.43 o 
   0   4  17      233.71      199.01     35.45 o 
   1   4  17       13.19       12.31     25.01 o 
   2   4  17      100.48      106.37     30.07 o 
  -7   5  17        4.46      111.61     35.96 o 
  -6   5  17        0.88       18.42     19.07 o 
  -5   5  17      241.58      303.19     94.38 o 
  -4   5  17       17.10       34.02     21.24 o 
  -3   5  17       53.81       66.04     23.13 o 
  -2   5  17      907.80      802.52     65.09 o 
  -1   5  17        2.37       11.24     20.26 o 
   0   5  17       13.57       30.84     22.51 o 
   1   5  17       26.72       89.28     27.13 o 
  -6   6  17      151.62      194.43     31.96 o 
  -5   6  17       49.03       56.40     22.39 o 
  -4   6  17     1855.40     1763.07    101.13 o 
  -3   6  17        2.46       34.42     28.09 o 
  -2   6  17       15.41       45.94     22.47 o 
  -1   6  17        8.92       33.37     33.71 o 
   0   6  17        1.13        4.00     22.28 o 
  -5   7  17      663.95      824.46     67.21 o 
  -4   7  17      255.90      317.49     42.58 o 
  -3   7  17      220.05      253.04     39.46 o 
  -2   7  17       31.67       26.35     23.02 o 
  -4  -6  18      131.22      149.07     51.69 o 
  -3  -6  18       20.38       35.21     43.45 o 
  -2  -6  18       11.09       52.44     39.70 o 
  -1  -6  18      279.64      309.37     60.68 o 
  -6  -5  18        0.61       -4.49     34.46 o 
  -5  -5  18        6.29       30.71     36.71 o 
  -4  -5  18      289.97      278.66     65.92 o 
  -3  -5  18       15.41       41.20     42.70 o 
  -2  -5  18       12.01       66.67     38.20 o 
  -1  -5  18       42.28      104.12     42.70 o 
   0  -5  18       30.38       34.46     38.20 o 
  -6  -4  18      104.57      166.30     56.93 o 
  -5  -4  18      137.41      151.32     51.69 o 
  -4  -4  18       29.38        4.49     36.71 o 
  -3  -4  18      118.71      170.04     53.19 o 
  -2  -4  18       39.07       38.95     36.71 o 
  -1  -4  18      766.26      823.25     97.38 o 
   0  -4  18       35.96      104.12     44.95 o 
   1  -4  18      228.19      226.85     34.12 o 
  -7  -3  18      514.61      495.90     85.40 o 
  -6  -3  18       10.05       45.69     38.20 o 
  -5  -3  18       30.51       35.21     36.71 o 
  -4  -3  18      130.77      102.62     52.44 o 
  -3  -3  18      147.81      194.01     58.43 o 
  -2  -3  18      263.45      250.94     60.68 o 
  -1  -3  18      944.11      971.57    107.87 o 
   0  -3  18       95.54      144.93     37.83 o 
   1  -3  18      246.23      227.27     37.74 o 
  -7  -2  18       89.09       83.90     47.94 o 
  -6  -2  18       20.51       15.73     35.96 o 
  -5  -2  18      402.96      432.22     82.40 o 
  -4  -2  18      983.04      841.22    103.37 o 
  -3  -2  18      224.32      292.89     66.67 o 
  -2  -2  18      132.70      217.24     59.93 o 
  -1  -2  18       74.04      111.91     27.98 o 
   0  -2  18       44.34       45.25     23.70 o 
   1  -2  18        9.48       23.79     23.00 o 
  -8  -1  18       94.22      181.28     57.68 o 
  -7  -1  18      254.77      209.00     57.68 o 
  -6  -1  18       62.26       96.63     48.69 o 
  -5  -1  18      103.02      116.11     53.19 o 
  -4  -1  18      522.16      603.02     92.89 o 
  -3  -1  18       67.33       55.76     32.83 o 
  -2  -1  18      162.37      222.48     64.42 o 
  -1  -1  18      138.92      155.82     32.20 o 
   0  -1  18      224.25      219.14     38.18 o 
   1  -1  18        1.35      -16.31     21.62 o 
   2  -1  18      154.92      220.51     44.57 o 
  -8   0  18      939.19     1001.53    113.86 o 
  -7   0  18      130.62      107.87     45.69 o 
  -6   0  18      641.32      540.84     91.39 o 
  -5   0  18        1.07        5.99     36.71 o 
  -4   0  18        0.97       32.21     38.20 o 
  -3   0  18       99.46      173.79     56.93 o 
  -2   0  18      388.22      418.79     47.80 o 
  -1   0  18      289.33      327.42     42.98 o 
   0   0  18       16.44        1.81     52.44 o 
   1   0  18        1.36       46.69     22.45 o 
   2   0  18      685.98      675.22     64.30 o 
  -8   1  18      166.37      264.43     60.68 o 
  -7   1  18      115.08      151.32     52.44 o 
  -6   1  18      274.42      233.72     62.17 o 
  -5   1  18       32.83       21.72     34.46 o 
  -4   1  18     1079.44     1083.93    113.86 o 
  -3   1  18       31.44        1.82     20.75 o 
  -2   1  18       14.21       25.68     24.35 o 
  -1   1  18       67.40       54.49     25.74 o 
   0   1  18      630.70      565.00     69.29 o 
   1   1  18        1.52       22.54     34.46 o 
  -7   2  18        4.91       23.97     38.20 o 
  -6   2  18        1.66       41.95     38.95 o 
  -5   2  18      160.75      174.54     47.94 o 
  -4   2  18        0.27       39.70     35.21 o 
  -3   2  18       53.95       98.27     42.32 o 
  -2   2  18       86.71       83.05     26.26 o 
  -1   2  18      516.97      670.13     62.05 o 
   0   2  18      925.81      941.98     71.03 o 
   1   2  18       67.38       95.79     70.04 o 
  -7   3  18      290.10      341.58     70.41 o 
  -6   3  18        2.82       27.72     30.71 o 
  -5   3  18      159.82      110.86     42.70 o 
  -4   3  18      436.18      501.94    142.70 o 
  -3   3  18       63.91       98.82     32.21 o 
  -2   3  18      125.56      235.51     49.07 o 
  -1   3  18       93.97       74.91     26.18 o 
   0   3  18       79.88       75.14     73.79 o 
   1   3  18        9.32      -12.13     26.59 o 
  -6   4  18        7.12       30.71     32.96 o 
  -5   4  18      653.43      788.30    121.73 o 
  -4   4  18        2.12        5.77     20.33 o 
  -3   4  18      274.32      255.16     39.22 o 
  -2   4  18      574.25      717.82     63.35 o 
  -1   4  18      538.27      532.82    121.35 o 
   0   4  18        1.38        0.86     41.57 o 
  -5   5  18      103.71      119.50     29.21 o 
  -4   5  18       48.28      121.63     30.38 o 
  -3   5  18        0.65       15.06     32.59 o 
  -2   5  18      698.92      681.91     76.41 o 
  -1   5  18      211.90      197.49     36.90 o 
  -4  -4  19      619.11      737.85    101.88 o 
  -3  -4  19      139.37      138.58     51.69 o 
  -2  -4  19      237.99      267.42     62.17 o 
  -5  -3  19      143.64      183.53     60.68 o 
  -4  -3  19        5.32       35.96     36.71 o 
  -3  -3  19      152.46      182.03     56.18 o 
  -2  -3  19        6.84       45.69     44.95 o 
  -1  -3  19      183.78      130.34     52.44 o 
  -6  -2  19      489.72      508.63     85.40 o 
  -5  -2  19       11.82       82.40     44.95 o 
  -4  -2  19       12.68      106.37     45.69 o 
  -3  -2  19      329.71      286.44     48.45 o 
  -2  -2  19       90.13       86.14     49.44 o 
  -1  -2  19       20.87        1.50     41.20 o 
  -6  -1  19        2.71      -31.46     31.46 o 
  -5  -1  19       72.50       19.48     36.71 o 
  -4  -1  19      447.80      419.49     80.15 o 
  -3  -1  19      206.60      167.05     59.93 o 
  -2  -1  19       40.65      -24.72     40.45 o 
  -1  -1  19      333.74      350.35     44.62 o 
   0  -1  19       91.27       64.29     25.25 o 
  -6   0  19       70.41      145.32     53.19 o 
  -5   0  19        0.96       63.67     38.95 o 
  -4   0  19       36.22       49.44     35.21 o 
  -3   0  19       77.46      119.85     56.93 o 
  -2   0  19       66.98      131.67     67.04 o 
  -1   0  19      214.01      250.31     40.31 o 
   0   0  19       84.07       94.73     52.44 o 
  -6   1  19      280.07      495.90     84.65 o 
  -5   1  19       10.11       32.96     37.08 o 
  -4   1  19       15.61       65.92     38.95 o 
  -3   1  19      997.24      977.56    112.36 o 
  -2   1  19      103.07      125.41     65.17 o 
  -1   1  19       11.28       28.28     22.10 o 
  -6   2  19       49.78       37.36     26.47 o 
  -5   2  19      377.04      295.89     66.67 o 
  -4   2  19       84.87      139.33     50.94 o 
  -3   2  19       18.64       32.44     40.08 o 
  -2   2  19       24.79       19.43     20.97 o 
  -1   2  19       15.39      100.77     28.23 o 
  -5   3  19       76.84      100.38     44.95 o 
  -4   3  19      324.26      359.92     94.01 o 
  -3   3  19        1.36       13.19     20.39 o 
  -2   3  19      334.32      332.58     44.70 o 
                                                 
